# Supplementary material for: Tor1/Sch9-Regulated Carbon Source Substitution Is as Effective as Calorie Restriction in Life Span Extension
Source: PLoS Genet. 2009 May 8;5(5):e1000467. doi: 10.1371/journal.pgen.1000467 (PMC2669710; doi:10.1371/journal.pgen.1000467)
Supplement: Table S2 — Microarray analysis of gene expression profiles at day 2.5. Data represent the log ratio of sch9Δ, tor1Δ, and ras2Δ to wild type (DBY746), n = 3. (1.54 MB XLS) [file pgen.1000467.s008.xls]

## Sheet: T. S2 microarray results
Public ID	Gene	Gene description	sch9/wt	ras2/wt	tor1/wt
YAL001C	TFC3	Largest of six subunits of the RNA polymerase III transcription initiation factor complex (TFIIIC), part of the TauB domain of TFIIIC that binds DNA at the BoxB promoter sites of tRNA and similar genes, cooperates with Tfc6p in DNA binding	-0.330611	-0.591746	-0.405035
YAL002W	VPS8	Membrane-associated hydrophilic protein that interacts with the small GTPase, Vps21p, to facilitate soluble vacuolar protein localization, required for localization and trafficking of the CPY sorting receptor, contains a RING finger motif	0.0433762	-0.113738	0.00660221
YAL003W	EFB1	Translation elongation factor 1 beta, stimulates nucleotide exchange to regenerate EF-1 alpha-GTP for the next elongation cycle, part of the EF-1 complex, which facilitates binding of aminoacyl-tRNA to the ribosomal A site	0.457423	0.305146	0.42569
YAL005C	SSA2 SSA1	ATP binding protein involved in protein folding and vacuolar import of proteins, member of heat shock protein 70 (HSP70) family, associated with the chaperonin-containing T-complex, present in the cytoplasm, vacuolar membrane and cell wall ATPase involved in protein folding and nuclear localization signal (NLS)-directed nuclear transport, member of heat shock protein 70 (HSP70) family, forms a ch…	0.404616	0.526297	0.540533
YAL007C	ERP2	Protein that forms a heterotrimeric complex with Erp1p, Emp24p, and Erv25p, member, along with Emp24p and Erv25p, of the p24 family involved in ER to Golgi transport and localized to COPII-coated vesicles	0.261135	0.609976	0.468309
YAL008W	FUN14	Mitochondrial protein of unknown function	0.285636	0.760666	0.445435
YAL009W	SPO7	Integral nuclearER membrane protein of unknown function, required for normal nuclear envelope morphology and sporulation	0.281651	0.329487	0.348715
YAL010C	MDM10	Subunit of the mitochondrial sorting and assembly machinery (SAM complex), has a role in assembly of the TOM complex, which mediates protein import through the outer membrane, required for normal mitochondrial morphology and inheritance	-0.190457	-0.101673	-0.000173538
YAL011W	SWC3	Protein of unknown function, component of the Swr1p complex that incorporates Htz1p into chromatin, required for formation of nuclear-associated array of smooth endoplasmic reticulum known as karmellae	-0.277226	-0.565029	-0.410045
YAL012W	CYS3	Cystathionine gamma-lyase, catalyzes one of the two reactions involved in the transsulfuration pathway that yields cysteine from homocysteine with the intermediary formation of cystathionine,	0.362901	2.28933	1.46373
YAL013W	DEP1	Transcriptional modulator involved in the regulation of structural genes involved in phospholipid biosynthesis, also participates in regulation of metabolically unrelated genes as well as maintenance of mating efficiency and sporulation	0.275276	0.00474815	0.253748
YAL014C	SYN8	Endosomal SNARE related to mammalian syntaxin 8	0.48956	0.63737	0.440524
YAL015C	NTG1	DNA N-glycosylase and apurinicapyrimidinic (AP) lyase involved in base excision repair, localizes to the nucleus and mitochondrion	0.331465	-0.331979	0.0538385
YAL016C-B	---	Identified by fungal homology and RT-PCR	-0.22962	-0.25955	-0.168381
YAL016W	TPD3	Regulatory subunit A of the heterotrimeric protein phosphatase 2A, which also contains regulatory subunit Cdc55p and either catalytic subunit Pph21p or Pph22p, required for cell morphogenesis and for transcription by RNA polymerase III	-0.134524	-0.109277	-0.00601494
YAL017W	PSK1	One of two (see also PSK2) PAS domain containing ST protein kinases, coordinately regulates protein synthesis and carbohydrate metabolism and storage in response to a unknown metabolite that reflects nutritional status	-0.303266	-0.729649	-0.407745
YAL018C	---	Hypothetical protein	-0.395902	0.058813	0.185415
YAL019W	FUN30	Protein whose overexpression affects chromosome stability, potential Cdc28p substrate, homolog of Snf2p	-0.343456	-0.820548	-0.659914
YAL020C	ATS1	Protein with a potential role in regulatory interactions between microtubules and the cell cycle, as suggested by genetic and physical interactions with Nap1p and genetic interactions with TUB1	-0.246468	0.594463	0.125961
YAL021C	CCR4	Component of the CCR4-NOT transcriptional complex, which is involved in regulation of gene expression, component of the major cytoplasmic deadenylase, which is involved in mRNA poly(A) tail shortening	-0.103633	0.315087	0.107188
YAL022C	FUN26	Nucleoside transporter with broad nucleoside selectivity, localized to intracellular membranes	0.0563525	0.675851	0.0772623
YAL023C	PMT2	Protein O-mannosyltransferase, transfers mannose residues from dolichyl phosphate-D-mannose to protein serinethreonine residues, acts in a complex with Pmt1p, can instead interact with Pmt5p in some conditions, target for new antifungals	-0.467677	-0.0513717	-0.137597
YAL024C	LTE1	Putative GDPGTP exchange factor required for mitotic exit at low temperatures, acts as a guanine nucleotide exchange factor (GEF) for Tem1p, which is a key regulator of mitotic exit, physically associates with Ras2p-GTP	-0.116985	-0.35838	-0.0990984
YAL025C	MAK16	Essential nuclear protein, constituent of 66S pre-ribosomal particles, required for normal concentration of free 60S ribosomal subunits, required for maintenance of M1 satellite double-stranded RNA of the L-A virus	-0.285459	-0.253202	-0.155247
YAL026C	DRS2	Integral membrane Ca(2+)-ATPase, potential aminophospholipid translocase required to form a specific class of secretory vesicles that accumulate upon actin cytoskeleton disruption, mutation affects maturation of the 18S rRNA	0.471012	0.205629	0.353295
YAL027W	---	Hypothetical protein	0.0189806	-0.146779	0.347302
YAL028W	FRT2	Tail-anchored endoplasmic reticulum membrane protein, interacts with homolog Frt1p but is not a substrate of calcineurin (unlike Frt1p), promotes growth in conditions of high Na+, alkaline pH, or cell wall stress, potential Cdc28p substrate	0.20338	0.624636	0.522369
YAL029C	MYO4	One of two type V myosins, required for mother-specific HO expression, for the bud tip localization of ASH1 and IST2 mRNA, facilitates growth and orientation of ER tubules along with She3p	-0.239956	-0.253023	0.262426
YAL030W	SNC1	Vesicle membrane receptor protein (v-SNARE) involved in the fusion between Golgi-derived secretory vesicles with the plasma membrane, proposed to be involved in endocytosis, member of the synaptobrevinVAMP family of R-type v-SNARE proteins	0.41157	0.563793	0.690633
YAL031C	---	Cytoplasmic Glc7p-interacting protein, potential Cdc28p substrate	0.293432	0.203462	0.0604333
YAL032C	PRP45	Ortholog of human transcriptional coactivator SKIP, can activate transcription of a reporter gene, interacts with splicing factors Prp22p and Prp46p	-0.0232652	-0.564039	-0.165705
YAL033W	POP5	Subunit of both RNase MRP, which cleaves pre-rRNA, and nuclear RNase P, which cleaves tRNA precursors to generate mature 5 ends	-0.303577	-0.319721	0.0562724
YAL034C	FUN19	Non-essential protein of unknown function	0.30625	0.195794	0.384324
YAL034W-A	MTW1	Essential component of the MIND kinetochore complex (Mtw1p Including Nnf1p-Nsl1p-Dsn1p) which joins kinetochore subunits contacting DNA to those contacting microtubules, critical to kinetochore assembly	-0.0793691	-0.573526	0.119598
YAL035W	FUN12	GTPase, required for general translation initiation by promoting Met-tRNAiMet binding to ribosomes and ribosomal subunit joining, homolog of bacterial IF2	-0.26994	-0.0240056	-0.124722
YAL036C	RBG1	Member of the DRG family of GTP-binding proteins, interacts with translating ribosomes	0.0155527	0.58798	-0.0470133
YAL037C-A	---	Identified by SAGE	1.73322	2.93736	1.09583
YAL037W	---	Hypothetical protein	1.20291	1.98728	0.823449
YAL038W	CDC19	Pyruvate kinase, functions as a homotetramer in glycolysis to convert phosphoenolpyruvate to pyruvate, the input for aerobic (TCA cycle) or anaerobic (glucose fermentation) respiration	0.547989	0.697395	0.75093
YAL039C	CYC3	Cytochrome c heme lyase (holocytochrome c synthase), attaches heme to apo-Cyc1p in the mitochondrial intermembrane space, human ortholog may have a role in microphthalmia with linear skin defects (MLS)	0.298602	0.332314	0.305708
YAL040C	CLN3	G1 cyclin involved in cell cycle progression, activates Cdc28p kinase to promote the G1 to S phase transition, plays a role in regulating transcription of the other G1 cyclins, CLN1 and CLN2, regulated by phosphorylation and proteolysis	-0.195769	0.2713	-0.272697
YAL041W	CDC24	Guanine nucleotide exchange factor (GEF or GDP-release factor) for Cdc42p, required for polarity establishment and maintenance, and mutants have morphological defects in bud formation and shmooing	-0.0442574	-0.505061	-0.361301
YAL042W	ERV46	Protein localized to COPII-coated vesicles, forms a complex with Erv41p, involved in the membrane fusion stage of transport	0.202504	0.324466	0.260146
YAL043C	PTA1	Subunit of holo-CPF, a multiprotein complex and functional homolog of mammalian CPSF, required for the cleavage and polyadenylation of mRNA and snoRNA 3 ends, involved in pre-tRNA processing, binds to the phosphorylated CTD of RNAPII	0.283483	0.58597	-0.0618243
YAL044C	GCV3	H subunit of the mitochondrial glycine decarboxylase complex, required for the catabolism of glycine to 5,10-methylene-THF, expression is regulated by levels of levels of 5,10-methylene-THF in the cytoplasm	0.269317	-0.220153	0.529527
YAL044W-A	---	Similar to pombe uvi31, putative DNA repair protein	-0.0789037	-0.0057031	0.072714
YAL046C	---	Hypothetical protein	-0.898781	-0.983911	-0.773016
YAL047C	SPC72	Component of the cytoplasmic Tub4p (gamma-tubulin) complex, binds spindle pole bodies and links them to microtubules, has roles in astral microtubule formation and stabilization	0.212943	-0.0306317	0.0229021
YAL048C	GEM1	Evolutionarily-conserved tail-anchored outer mitochondrial membrane GTPase which regulates mitochondrial morphology, cells lacking Gem1p contain collapsed, globular, or grape-like mitochondria, not required for pheromone-induced cell death	0.0962767	0.0446779	-0.175035
YAL049C	---	Hypothetical protein	0.106265	0.199808	0.182447
YAL051W	OAF1	Oleate-activated transcription factor, acts alone and as a heterodimer with Pip2p, activates genes involved in beta-oxidation of fatty acids and peroxisome organization and biogenesis	0.404661	0.452955	0.182413
YAL053W	---	Protein of unknown function, green fluorescent protein (GFP)-fusion protein localizes to the cytoplasm in a punctate pattern	0.409691	0.15479	0.126563
YAL054C	ACS1	Acetyl-coA synthetase isoform, expressed during growth on nonfermentable carbon sources and under aerobic conditions	-0.321247	-0.134197	-0.36536
YAL055W	PEX22	Putative peroxisomal membrane protein required for import of peroxisomal proteins, functionally complements a Pichia pastoris pex22 mutation	0.0173034	-0.325114	0.386006
YAL056W	GPB2	Proposed beta subunit of the heterotrimeric G protein that interacts with the receptor Grp1p, has signaling role in response to nutrients, involved in regulation of pseudohyphal growth through cAMP levels, homolog of Gpb1p	-0.309398	-0.982845	-0.368322
YAL058W	CNE1	Calnexin, integral membrane ER chaperone involved in the folding and quality control of glycoproteins, 24% identical and 31% similar to mammalian calnexin but the Ca+ binding typical of calnexins has not been demonstrated in yeast	0.313532	0.730048	0.346515
YAL059W	ECM1	Protein of unknown function, localized in the nucleoplasm and the nucleolus, genetically interacts with MTR2 in 60S ribosomal protein subunit export	0.179207	0.46113	0.507054
YAL060W	BDH1	NAD-dependent (2R,3R)-2,3-butanediol dehydrogenase, a zinc-containing medium-chain alcohol dehydrogenase, produces 2,3-butanediol from acetoin during fermentation and allows using 2,3-butanediol as a carbon source during aerobic growth	-0.361563	-0.201854	-0.286678
YAL061W	---	putative polyol dehydrogenase	0.136897	0.17916	0.0226815
YAL062W	GDH3	NADP(+)-dependent glutamate dehydrogenase, synthesizes glutamate from ammonia and alpha-ketoglutarate, rate of alpha-ketoglutarate utilization differs from Gdh1p, expression regulated by nitrogen and carbon sources	0.147873	0.325718	-0.0244843
YAL063C	FLO5 FLO9 FLO1	Lectin-like protein involved in flocculation, cell wall protein that binds to mannose chains on the surface of other cells, confers floc-forming ability that is chymotrypsin resistant but heat labile, similar to Flo1p Lectin-like protein with similarity to Flo1p, thought to be expressed and involved in flocculation Lectin-like protein involved in flocculation, cell wall protein that binds to mann…	-0.0867733	0.474296	0.104225
YAL063C-A	---	Identified by expression profiling and mass spectrometry	-0.213828	1.05211	0.324885
YAL064C-A	---	Hypothetical protein	-0.127934	0.0996868	-0.0350919
YAL064W	---	Hypothetical protein	-0.194368	-0.156646	-0.150287
YAL064W-B	---	Hypothetical protein	-0.446181	-0.162993	-0.460053
YAL065C	---	Hypothetical protein	-0.607956	-0.4642	-0.418554
YAL067C	SEO1	Putative permease, member of the allantoate transporter subfamily of the major facilitator superfamily, mutation confers resistance to ethionine sulfoxide	-0.204193	1.52102	0.58048
YAL067W-A	---	Identified by gene-trapping, microarray-based expression analysis, and genome-wide homology searching Hypothetical protein Hypothetical protein Identified by gene-trapping, microarray-based expression analysis, and genome-wide homology searching	0.0321992	0.466127	0.17372
YAL068C	PAU4 PAU6 PAU1 PAU2 DAN3	Part of 23-member seripauperin multigene family encoded mainly in subtelomeric regions, active during alcoholic fermentation, regulated by anaerobiosis, negatively regulated by oxygen, repressed by heme Hypothetical protein Part of 23-member seripauperin multigene family encoded mainly in subtelomeric regions, active during alcoholic fermentation, regulated by anaerobiosis, negatively regulated b…	-0.396956	0.250077	0.310392
YAR002C-A	ERP1	Protein that forms a heterotrimeric complex with Erp2p, Emp24p, and Erv25p, member, along with Emp24p and Erv25p, of the p24 family involved in ER to Golgi transport and localized to COPII-coated vesicles	-0.00477214	0.368851	0.199006
YAR002W	NUP60	Subunit of the nuclear pore complex (NPC), functions to anchor Nup2p to the NPC in a dynamic process that is controlled by the nucleoplasmic concentration of Gsp1p-GTP, potential Cdc28p substrate	-0.292321	-0.0904122	-0.171325
YAR003W	SWD1	Subunit of the COMPASS (Set1C) complex, which methylates Rad6p ubiquitinated histone H3 on lysine 4 and is required in transcriptional silencing near telomeres, WD40 beta propeller superfamily member with similarity to mammalian Rbbp7	-0.0746326	-0.00527289	-0.147948
YAR007C	RFA1	Subunit of heterotrimeric Replication Factor A (RF-A), which is a highly conserved single-stranded DNA binding protein involved in DNA replication, repair, and recombination	-0.622085	-0.855764	-0.555766
YAR008W	SEN34	Subunit of the tRNA splicing endonuclease, which is composed of Sen2p, Sen15p, Sen34p, and Sen54p, Sen34p contains the active site for tRNA 3 splice site cleavage and has similarity to Sen2p and to Archaeal tRNA splicing endonuclease	0.0163029	-0.501172	0.331049
YAR009C	---	TyB Gag-Pol protein, proteolytically processed to make the Gag, RT, PR, and IN proteins that are required for retrotransposition TyB Gag-Pol protein, proteolytically processed to make the Gag, RT, PR, and IN proteins that are required for retrotransposition TyB Gag-Pol protein, proteolytically processed to make the Gag, RT, PR, and IN proteins that are required for retrotransposition TyB Gag-Pol …	-1.37031	-0.985932	-0.693077
YAR010C	---	TyB Gag-Pol protein, proteolytically processed to make the Gag, RT, PR, and IN proteins that are required for retrotransposition TyA Gag protein, the main structural constituent of virus-like particles (VLPs) TyB Gag-Pol protein, proteolytically processed to make the Gag, RT, PR, and IN proteins that are required for retrotransposition TyA Gag protein, the main structural constituent of virus-lik…	-0.512369	-0.668257	-0.571772
YAR014C	BUD14	Protein involved in bud-site selection, diploid mutants display a random budding pattern instead of the wild-type bipolar pattern	-0.507132	-0.984041	-0.43195
YAR015W	ADE1	N-succinyl-5-aminoimidazole-4-carboxamide ribotide (SAICAR) synthetase, required for de novo purine nucleotide biosynthesis, red pigment accumulates in mutant cells deprived of adenine	0.263315	-0.115271	0.752861
YAR018C	KIN3	Nonessential protein kinase with unknown cellular role	-0.215475	-0.0736993	0.128476
YAR019C	CDC15	Protein kinase of the Mitotic Exit Network that is localized to the spindle pole bodies at late anaphase, promotes mitotic exit by directly switching on the kinase activity of Dbf2p	-0.0169568	0.148202	-0.0690009
YAR020C	PAU7	Part of 23-member seripauperin multigene family, active during alcoholic fermentation, regulated by anaerobiosis, inhibited by oxygen, repressed by heme	-0.0381237	0.438036	0.287359
YAR023C	---	Putative integral membrane protein, member of DUP240 gene family	0.150983	0.690267	0.251211
YAR027W	UIP3	Putative integral membrane protein of unknown function, interacts with Ulp1p at the nuclear periphery, member of DUP240 gene family	0.15362	0.0111577	0.067566
YAR028W	---	Putative integral membrane protein, member of DUP240 gene family	0.00689426	-0.0328862	0.0259252
YAR029W	---	Member of DUP240 gene family but contains no transmembrane domains, green fluorescent protein (GFP)-fusion protein localizes to the cytoplasm in a punctate pattern	0.0270402	0.254949	-0.0462273
YAR031W	PRM9	Pheromone-regulated protein with 3 predicted transmembrane segments and an FF sequence, a motif involved in COPII binding	0.0581887	-0.0438543	0.0338973
YAR033W	MST27 MST28	Putative integral membrane protein, involved in vesicle formation, forms complex with Mst28p, member of DUP240 gene family, binds COPI and COPII vesicles Putative integral membrane protein, involved in vesicle formation, forms complex with Mst27p, member of DUP240 gene family, binds COPI and COPII vesicles	0.148784	0.244046	0.097944
YAR035C-A	---	Identified by gene-trapping, microarray-based expression analysis, and genome-wide homology searching	0.0809451	-0.0358777	0.0303263
YAR035W	YAT1	Outer mitochondrial carnitine acetyltransferase, minor ethanol-inducible enzyme involved in transport of activated acyl groups from the cytoplasm into the mitochondrial matrix	-0.0496479	-0.0479262	-0.0292396
YAR042W	SWH1	Protein similar to mammalian oxysterol-binding protein, contains ankyrin repeats, localizes to the Golgi and the nucleus-vacuole junction	0.0827472	0.042578	0.0310344
YAR050W	FLO9 FLO1	Lectin-like protein with similarity to Flo1p, thought to be expressed and involved in flocculation Lectin-like protein involved in flocculation, cell wall protein that binds to mannose chains on the surface of other cells, confers floc-forming ability that is chymotrypsin sensitive and heat resistant, similar to Flo5p	0.067006	1.03208	0.245148
YAR064W	---	Identified by gene-trapping, microarray-based expression analysis, and genome-wide homology searching Hypothetical protein	-0.284339	-0.187152	-0.218728
YAR066W	---	putative membrane protein Hypothetical protein	0.236759	0.199731	0.282661
YAR068W	---	putative membrane protein	-0.0461497	-1.00583	0.217889
YAR071W	PHO12 PHO11	One of three repressible acid phosphatases, a glycoprotein that is transported to the cell surface by the secretory pathway, nearly identical to Pho11p, upregulated by phosphate starvation One of three repressible acid phosphatases, a glycoprotein that is transported to the cell surface by the secretory pathway, induced by phosphate starvation and coordinately regulated by PHO4 and PHO2	0.806262	1.18975	0.898369
YAR073W	IMD2 IMD1	Inosine monophosphate dehydrogenase, catalyzes the first step of GMP biosynthesis, expression is induced by mycophenolic acid resulting in resistance to the drug, expression is repressed by nutrient limitation Nonfunctional protein with homology to IMP dehydrogenase, IMD1 is a probable pseudogene that is located close to the telomere and is not expressed at detectable levels Hypothetical protein	-0.335327	-0.0902467	0.0981335
YAR075W	IMD3 IMD2 IMD1	Inosine monophosphate dehydrogenase, catalyzes the first step of GMP biosynthesis, member of a four-gene family in S. cerevisiae, constitutively expressed Inosine monophosphate dehydrogenase, catalyzes the first step of GMP biosynthesis, expression is induced by mycophenolic acid resulting in resistance to the drug, expression is repressed by nutrient limitation Nonfunctional protein with homolog…	0.0547514	0.274545	0.242264
YBL001C	ECM15	Non-essential protein of unknown function, likely exists as tetramer, may be regulated by the binding of small-molecule ligands (possibly sulfate ions), may have a role in yeast cell-wall biogenesis	0.127099	0.193097	0.255319
YBL002W	HTB2	One of two nearly identical (see HTB1) histone H2B subtypes required for chromatin assembly and chromosome function, Rad6p-Bre1p-Lge1p mediated ubiquitination regulates transcriptional activation, meiotic DSB formation and H3 methylation	0.318558	0.489194	0.433516
YBL003C	HTA2	One of two nearly identical (see also HTA1) histone H2A subtypes, core histone required for chromatin assembly and chromosome function, DNA damage-dependent phosphorylation by Mec1p facilitates DNA repair, acetylated by Nat4p	0.274018	-0.0236484	0.279447
YBL004W	UTP20	Possible snoRNA-binding protein, based on computational analysis of large-scale protein-protein interaction data	-0.244993	-1.02419	-0.360488
YBL005W	PDR3	Transcriptional activator of the pleiotropic drug resistance network, regulates expression of ATP-binding cassette (ABC) transporters through binding to cis-acting sites known as PDREs (PDR responsive elements)	-0.0443785	0.273989	-0.0649683
YBL005W-A	---	TyB Gag-Pol protein, proteolytically processed to make the Gag, RT, PR, and IN proteins that are required for retrotransposition TyA Gag protein, the main structural constituent of virus-like particles (VLPs) TyA Gag protein, the main structural constituent of virus-like particles (VLPs) TyB Gag-Pol protein, proteolytically processed to make the Gag, RT, PR, and IN proteins that are required for …	-1.15747	-1.12358	-1.35763
YBL006C	LDB7	Protein of unknown function, null mutant shows a reduced affinity for the alcian blue dye suggesting a decreased net negative charge of the cell surface	0.428611	-0.161048	0.347512
YBL007C	SLA1	Cytoskeletal protein binding protein required for assembly of the cortical actin cytoskeleton, contains 3 SH3 domains, interacts with proteins regulating actin dynamics and with proteins required for endocytosis	0.207871	0.0594535	0.0582238
YBL008W	HIR1	Non-essential transcriptional corepressor involved in the cell cycle-regulated transcription of histone H2A, H2B, H3 and H4 genes, contributes to nucleosome formation, heterochromatic gene silencing, and formation of functional kinetochores	-0.357106	-0.132908	-0.486016
YBL008W-A	---	Identified by fungal homology and RT-PCR	0.000621491	-0.0425944	0.0416769
YBL009W	---	haspin	-0.385316	-0.477645	-0.332917
YBL010C	---	Hypothetical protein	-0.512832	-1.04084	-0.39777
YBL011W	SCT1	Glycerol 3-phosphatedihydroxyacetone phosphate dual substrate-specific sn-1 acyltransferase of the glycerolipid biosynthesis pathway, prefers 16-carbon fatty acids, similar to Gpt2p, gene is constitutively transcribed	-0.498294	-0.663033	-0.555853
YBL013W	FMT1	Methionyl-tRNA formyltransferase, catalyzes the formylation of initiator Met-tRNA in mitochondria, potential Cdc28p substrate	-0.205732	0.150564	-0.331797
YBL014C	RRN6	involved in the transcription of 35S rRNA genes by RNA polymerase I, member of yeast Pol I core factor (CF) also composed of Rrn11p, Rrn7p and TATA-binding protein	-0.11024	-0.234934	-0.249894
YBL015W	ACH1	Acetyl-coA hydrolase, primarily localized to mitochondria, required for acetate utilization and for diploid pseudohyphal growth	-0.460871	-0.46151	-0.474776
YBL016W	FUS3	Mitogen-activated protein kinase involved in mating pheromone response, activated by phoshporylation by Ste7p, provides specificity during the mating vs. filamentous growth response by phosphorylating transcriptional and cytoplasmic targets	0.483891	0.0291488	0.242575
YBL017C	PEP1	Type I transmembrane sorting receptor for multiple vacuolar hydrolases, cycles between the late-Golgi and prevacuolar endosome-like compartments	0.177009	-0.362574	0.0913353
YBL018C	POP8	Subunit of both RNase MRP, which cleaves pre-rRNA, and nuclear RNase P, which cleaves tRNA precursors to generate mature 5 ends	-0.417004	-0.894322	-0.415999
YBL019W	APN2	Class II abasic (AP) endonuclease involved in repair of DNA damage, homolog of human HAP1 and E. coli exoIII	0.392381	0.216306	0.411149
YBL020W	RFT1	Flippase, essential integral membrane protein that is required for translocation of Man5GlcNac2-PP-Dol from the cytoplasmic side to the lumenal side of the ER membrane, mutation is suppressed by expression human p53 protein	-0.342374	-0.0381877	-0.401353
YBL021C	HAP3	Subunit of the heme-activated, glucose-repressed Hap2p3p4p5p CCAAT-binding complex, a transcriptional activator and global regulator of respiratory gene expression, contains sequences contributing to both complex assembly and DNA binding	-0.896798	-1.18559	-0.505284
YBL022C	PIM1	Mitochondrial ATP-dependent protease involved in intramitochondrial proteolysis, involved in degradation of misfolded proteins in mitochondria, required for bigenesis and maintenance of mitochondria	-0.108325	-0.51001	-0.340194
YBL023C	MCM2	Protein involved in DNA replication, component of the Mcm2-7 hexameric complex that binds chromatin as a part of the pre-replicative complex	-0.225628	0.508313	-0.147362
YBL024W	NCL1	S-adenosyl-L-methionine-dependent tRNA: m5C-methyltransferase, methylates cytosine to m5C at several positions in tRNAs and intron-containing pre-tRNAs, similar to Nop2p and human proliferation associated nucleolar protein p120	-0.197153	0.357555	-0.0346539
YBL025W	RRN10	subunit of UAF (upstream activation factor), involved in promoting high level transcription of rDNA, Upstream activation factor subunit	0.0372216	-0.288355	0.148291
YBL026W	LSM2	Component of small nuclear ribonucleoprotein complexes involved in RNA processing, splicing, and decay	-0.301573	-0.590225	-0.258111
YBL027W	RPL19B RPL19A	Protein component of the large (60S) ribosomal subunit, nearly identical to Rpl19Bp and has similarity to rat L19 ribosomal protein, rpl19a and rpl19b single null mutations result in slow growth, while the double null mutation is lethal Protein component of the large (60S) ribosomal subunit, nearly identical to Rpl19Bp and has similarity to rat L19 ribosomal protein, rpl19a and rpl19b single null…	0.249253	-0.222991	0.295168
YBL028C	---	Hypothetical protein	-0.00500963	-0.387627	0.134326
YBL029C-A	---	Protein of unknown function, green fluorescent protein (GFP)-fusion protein localizes to the cell periphery, has potential orthologs in Saccharomyces species and in Yarrowia lipolytica	0.210108	0.0733568	0.348259
YBL029W	---	Hypothetical protein	0.379874	0.812413	0.358003
YBL030C	PET9	Major ADPATP carrier of the mitochondrial inner membrane, exchanges cytosolic ADP for mitochondrially synthesized ATP, required for viability in many common lab strains carrying a mutation in the polymorphic SAL1 gene	-0.166974	-0.119532	-0.230413
YBL031W	SHE1	Cytoskeletal protein of unknown function, overexpression causes growth arrest	-0.112938	-0.279794	-0.103722
YBL032W	HEK2	RNA binding protein with similarity to hnRNP-K that localizes to the cytoplasm and to subtelomeric DNA, required for the proper localization of ASH1 mRNA, involved in the regulation of telomere position effect and telomere length	-0.325081	-0.294234	-0.397136
YBL033C	RIB1	GTP cyclohydrolase II, catalyzes the first step of the riboflavin biosynthesis pathway	-0.141905	-0.826482	-0.384398
YBL034C	STU1	Component of the mitotic spindle that binds to interpolar microtubules via its association with beta-tubulin (Tub2p), required for interpolar microtubules to provide an outward force on the spindle poles	0.251554	0.407042	0.398034
YBL035C	POL12	B subunit of DNA polymerase alpha-primase complex, required for initiation of DNA replication during mitotic and premeiotic DNA synthesis, also functions in telomere capping and length regulation	0.102573	0.417783	0.282324
YBL036C	---	Single-domain racemase, possibly non-specific due to the lack of the second domain, which presumably determines specificity	-0.488333	-0.747444	-0.312597
YBL037W	APL3	Alpha-adaptin, large subunit of the clathrin associated protein complex (AP-2), involved in vesicle mediated transport	-0.732505	-1.13208	-0.983096
YBL038W	MRPL16	Mitochondrial ribosomal protein of the large subunit	-0.636635	-1.17029	-0.499473
YBL039C	URA7	Major CTP synthase isozyme (see also URA8), catalyzes the ATP-dependent transfer of the amide nitrogen from glutamine to UTP, forming CTP, the final step in de novo biosynthesis of pyrimidines, involved in phospholipid biosynthesis	-0.0479103	0.763795	0.466987
YBL039W-A	---	Identified by homology to <i>Ashbya gossypii<i>	1.45288	1.58213	1.58044
YBL040C	ERD2	Integral membrane protein that binds to the HDEL motif in proteins destined for retention in the endoplasmic reticulum, has a role in maintenance of normal levels of ER-resident proteins	0.0405937	0.369566	0.239735
YBL041W	PRE7	20S proteasome beta-type subunit	-0.0099003	-0.476204	0.153907
YBL042C	FUI1	High affinity uridine permease, localized to the plasma membrane, not involved in uracil transport	-0.471041	0.0571019	0.348982
YBL043W	ECM13	Non-essential protein of unknown function	-0.27323	-0.492882	-0.829725
YBL044W	---	Hypothetical protein	0.0497153	-0.00484936	0.113482
YBL045C	COR1	Core subunit of the ubiquinol-cytochrome c reductase complex (bc1 complex), which is a component of the mitochondrial inner membrane electron transport chain	-0.368128	-0.464768	-0.393615
YBL046W	---	Hypothetical protein	-0.43138	-0.880233	-0.436185
YBL047C	EDE1	Key endocytic protein involved in a network of interactions with other endocytic proteins, binds membranes in a ubiquitin-dependent manner, may also bind ubiquitinated membrane-associated proteins	0.0309403	0.0837557	0.127897
YBL049W	MOH1	Protein of unknown function, has homology to kinase Snf7p, not required for growth on nonfermentable carbon sources, essential for viability in stationary phase	0.10597	0.446779	0.069531
YBL050W	SEC17	Peripheral membrane protein required for vesicular transport between ER and Golgi and for the priming step in homotypic vacuole fusion, part of the cis-SNARE complex, has similarity to alpha-SNAP	-0.308841	-0.840035	-0.214691
YBL051C	PIN4	Protein involved in G2M phase progression and response to DNA damage, interacts with Rad53p, contains an RNA recognition motif, a nuclear localization signal, and several SQTQ cluster domains, hyperphosphorylated in response to DNA damage	0.656171	0.108597	0.407459
YBL052C	SAS3	Histone acetyltransferase catalytic subunit of NuA3 complex that acetylates histone H3, involved in transcriptional silencing, homolog of the mammalian MOZ proto-oncogene, sas3 gcn5 double mutation confers lethality	0.0814608	-0.250573	-0.155749
YBL054W	---	Hypothetical protein	-0.0236108	-0.32388	-0.453
YBL055C	---	Hypothetical protein	-0.482695	-0.390644	-0.534373
YBL056W	PTC3	Type 2C protein phosphatase, dephosphorylates Hog1p (see also Ptc2p) to limit maximal kinase activity induced by osmotic stress, dephosphorylates T169 phosphorylated Cdc28p (see also Ptc2p), role in DNA checkpoint inactivation	-0.250889	0.155237	-0.281834
YBL057C	PTH2	One of two (see also PTH1) mitochondrially-localized peptidyl-tRNA hydrolases, dispensable for cell growth	0.0480615	-0.105067	0.172446
YBL058W	SHP1	UBX (ubiquitin regulatory X) domain-containing protein that regulates Glc7p phosphatase activity and interacts with Cdc48p, interacts with ubiquitylated proteins in vivo and is required for degradation of a ubiquitylated model substrate	-0.00286329	-0.455769	0.102394
YBL059C-A	---	Hypothetical protein	-1.25737	-1.56952	-0.785602
YBL059W	---	Hypothetical protein	-0.825427	-1.37663	-0.292427
YBL060W	---	Hypothetical protein	-0.2369	-0.660277	-0.351343
YBL061C	SKT5	Activator of Chs3p (chitin synthase III), recruits Chs3p to the bud neck via interaction with Bni4p, has similarity to Shc1p, which activates Chs3p during sporulation	-0.814114	-1.33416	-1.02277
YBL063W	KIP1	Kinesin-related motor protein required for mitotic spindle assembly and chromosome segregation, functionally redundant with Cin8p	-0.371264	-0.474703	-0.125915
YBL064C	PRX1	Mitochondrial peroxiredoxin (1-Cys Prx) with thioredoxin peroxidase activity, has a role in reduction of hydroperoxides, induced during respiratory growth and under conditions of oxidative stress	-0.0719306	-0.266003	-0.205122
YBL066C	SEF1	Putative transcription factor, has homolog in Kluyveromyces lactis	-0.69083	-0.773482	-0.940676
YBL067C	UBP13	Putative ubiquitin-specific protease	0.240852	-0.297025	-0.0289151
YBL068W	PRS4	5-phospho-ribosyl-1(alpha)-pyrophosphate synthetase, involved in nucleotide, histidine, and tryptophan biosynthesis, one of a five related enzymes, which are active as heteromultimeric complexes	-0.825784	-0.620712	-0.60531
YBL069W	AST1	Peripheral membrane protein that interacts with the plasma membrane ATPase Pma1p and has a role in its targeting to the plasma membrane, possibly by influencing its incorporation into lipid rafts	0.517911	1.52815	-0.182158
YBL071C-B	---	Identified by gene-trapping, microarray-based expression analysis, and genome-wide homology searching	0.00942888	0.376288	-0.0852064
YBL071W-A	KTI11	Protein required, along with Dph1p, Dph2p, Jjj3p, and Dph5p, for synthesis of diphthamide, which is a modified histidine residue of translation elongation factor 2 (Eft1p or Eft2p), may act in a complex with Dph1p and Dph2p	0.0279349	-0.0980149	0.00742387
YBL072C	RPS8B RPS8A	Protein component of the small (40S) ribosomal subunit, identical to Rps8Bp and has similarity to rat S8 ribosomal protein Protein component of the small (40S) ribosomal subunit, identical to Rps8Ap and has similarity to rat S8 ribosomal protein	0.629127	0.241271	0.645266
YBL074C	AAR2	Component of the U5 snRNP, required for splicing of U3 precursors, originally described as a splicing factor specifically required for splicing pre-mRNA of the MATa1 cistron	-0.305472	-0.791311	-0.285299
YBL075C	SSA3	ATPase involved in protein folding and the response to stress, plays a role in SRP-dependent cotranslational protein-membrane targeting and translocation, member of the heat shock protein 70 (HSP70) family, localized to the cytoplasm	1.04269	1.30154	0.915202
YBL076C	ILS1	Cytoplasmic isoleucine-tRNA synthetase, target of the G1-specific inhibitor reveromycin A	-0.0881705	-1.0434	-0.502895
YBL078C	ATG8	Protein required for autophagy, modified by the serial action of Atg4p, Atg7p, and Atg3p, and conjugated at the C terminus with phosphatidylethanolamine, to become the form essential for generation of autophagosomes	-0.2201	-0.303196	-0.0461687
YBL079W	NUP170	Abundant subunit of the nuclear pore complex (NPC), required for proper localization of specific nucleoporins within the NPC, involved in nuclear envelope permeability and in chromosome segregation, has similarity to Nup157p	0.020584	-0.338201	-0.18559
YBL080C	PET112	Protein required for mitochondrial translation, mutation is functionally complemented by a Bacillus subtilis ortholog	0.0352883	-0.411491	-0.174804
YBL081W	---	Hypothetical protein	-0.557667	0.41138	-0.0149775
YBL082C	ALG3	Dolichol-P-Man dependent alpha(1-3) mannosyltransferase, involved in the synthesis of dolichol-linked oligosaccharide donor for N-linked glycosylation of proteins	-0.213305	1.20381	0.506362
YBL084C	CDC27	Subunit of the Anaphase-Promoting ComplexCyclosome (APCC), which is a ubiquitin-protein ligase required for degradation of anaphase inhibitors, including mitotic cyclins, during the metaphaseanaphase transition	0.571488	-0.322009	0.0861882
YBL085W	BOI1	Protein implicated in polar growth, functionally redundant with Boi2p, interacts with bud-emergence protein Bem1p, contains an SH3 (src homology 3) domain and a PH (pleckstrin homology) domain	0.422345	0.120372	0.156536
YBL086C	---	Protein of unknown function, green fluorescent protein (GFP)-fusion protein localizes to the cell periphery	-0.490285	-0.84634	-0.044283
YBL087C	RPL23A	Protein component of the large (60S) ribosomal subunit, identical to Rpl23Bp and has similarity to E. coli L14 and rat L23 ribosomal proteins	0.0871486	0.101878	0.0816889
YBL088C	TEL1	Protein kinase, primarily involved in telomere length regulation, contributes to cell cycle checkpoint control in response to DNA damage, functionally redundant with Mec1p, homolog of human ataxia telangiectasia (ATM) gene	0.990429	0.918841	0.961083
YBL089W	AVT5	Putative transporter, member of a family of seven S. cerevisiae genes (AVT1-7) related to vesicular GABA-glycine transporters	-0.346658	-0.0110489	-0.0379598
YBL090W	MRP21	Mitochondrial ribosomal protein of the large subunit, MRP21 exhibits genetic interactions with mutations in the COX2 and COX3 mRNA 5-untranslated leader sequences	-0.735541	-1.32469	-0.503547
YBL091C	MAP2	Methionine aminopeptidase, catalyzes the cotranslational removal of N-terminal methionine from nascent polypeptides, function is partially redundant with that of Map1p	-0.425704	-0.586839	-0.187313
YBL091C-A	SCS22	Protein involved in regulation of phospholipid metabolism, homolog of Scs2p2, similar to D. melanogaster inturned protein	-0.234171	-0.0777259	-0.197451
YBL092W	RPL32	Protein component of the large (60S) ribosomal subunit, has similarity to rat L32 ribosomal protein, overexpression disrupts telomeric silencing	0.360048	0.0254702	0.420996
YBL093C	ROX3	RNA polymerase II holoenzyme component	0.309186	-0.476645	0.118491
YBL095W	---	Hypothetical protein	-0.267278	-0.00440934	-0.346441
YBL097W	BRN1	Essential protein required for chromosome condensation, likely to function as an intrinsic component of the condensation machinery, may influence multiple aspects of chromosome transmission and dynamics	-0.0562029	-6.43e-05	-0.0477415
YBL098W	BNA4	Kynurenine 3-mono oxygenase, required for biosynthesis of nicotinic acid from tryptophan via kynurenine pathway	0.894881	1.00549	0.611207
YBL099W	ATP1	Alpha subunit of the F1 sector of mitochondrial F1F0 ATP synthase, which is a large, evolutionarily conserved enzyme complex required for ATP synthesis	-0.10169	-0.126984	-0.19229
YBL101C	ECM21	Non-essential protein of unknown function, promoter contains several Gcn4p binding elements	0.750319	0.571237	0.534089
YBL101W-A	---	TyB Gag-Pol protein, proteolytically processed to make the Gag, RT, PR, and IN proteins that are required for retrotransposition TyA Gag protein, the main structural constituent of virus-like particles (VLPs) TyA Gag protein, the main structural constituent of virus-like particles (VLPs) TyB Gag-Pol protein, proteolytically processed to make the Gag, RT, PR, and IN proteins that are required for …	-1.4227	-0.884697	-0.92858
YBL101W-B	---	TyB Gag-Pol protein, proteolytically processed to make the Gag, RT, PR, and IN proteins that are required for retrotransposition TyB Gag-Pol protein, proteolytically processed to make the Gag, RT, PR, and IN proteins that are required for retrotransposition TyB Gag-Pol protein, proteolytically processed to make the Gag, RT, PR, and IN proteins that are required for retrotransposition TyB Gag-Pol …	-0.868146	-0.631431	-0.641112
YBL101W-C	---	Identified by gene-trapping, microarray-based expression analysis, and genome-wide homology searching	0.139302	0.0583631	0.0997327
YBL102W	SFT2	Non-essential tetra-spanning membrane protein found mostly in the late Golgi, can suppress some sed5 alleles, may be part of the transport machinery, but precise function is unknown, similar to mammalian syntaxin 5	0.25977	0.280582	0.0398688
YBL103C	RTG3	Basic helix-loop-helix-leucine zipper (bHLHZip) transcription factor that forms a complex with another bHLHZip protein, Rtg1p, to activate the retrograde (RTG) and TOR pathways	-0.167815	-1.1209	-0.622261
YBL104C	---	Hypothetical protein	0.489686	0.40002	0.473673
YBL105C	PKC1	Protein serinethreonine kinase essential for cell wall remodeling during growth, localized to sites of polarized growth and the mother-daughter bud neck, homolog of the alpha, beta, and gamma isoforms of mammalian protein kinase C (PKC)	-0.0730336	0.0206935	-0.165675
YBL106C	SRO77	Protein with roles in exocytosis and cation homeostasis, functions in docking and fusion of post-Golgi vesicles with plasma membrane, homolog of Sro7p and Drosophila lethal giant larvae tumor suppressor, interacts with SNARE protein Sec9p	-0.12382	-0.286156	0.142942
YBL107C	---	Hypothetical protein	-0.926731	-1.32521	-0.606303
YBL108C-A	PAU4 PAU6 PAU1 PAU5 PAU2 DAN3	Part of 23-member seripauperin multigene family encoded mainly in subtelomeric regions, active during alcoholic fermentation, regulated by anaerobiosis, negatively regulated by oxygen, repressed by heme Hypothetical protein Part of 23-member seripauperin multigene family encoded mainly in subtelomeric regions, active during alcoholic fermentation, regulated by anaerobiosis, negatively regulated b…	0.104319	0.544996	0.478961
YBL111C	YRF1-5 YRF1-4 YRF1-7 YRF1-6 YRF1-3 YRF1-2 YRF1-1	Hypothetical protein Helicase encoded by the Y element of subtelomeric regions, highly expressed in the mutants lacking the telomerase component TLC1, potentially phosphorylated by Cdc28p Helicase encoded by the Y element of subtelomeric regions, highly expressed in the mutants lacking the telomerase component TLC1, potentially phosphorylated by Cdc28p Hypothetical protein Hypothetical protein si…	-0.215755	-0.654904	-0.517522
YBL112C	YRF1-5 YRF1-4 YRF1-7 YRF1-6 YRF1-3 YRF1-2 YRF1-1	Hypothetical protein Helicase encoded by the Y element of subtelomeric regions, highly expressed in the mutants lacking the telomerase component TLC1, potentially phosphorylated by Cdc28p Helicase encoded by the Y element of subtelomeric regions, highly expressed in the mutants lacking the telomerase component TLC1, potentially phosphorylated by Cdc28p subtelomerically-encoded DNA helicase Helica…	-0.149424	-0.891965	-0.347486
YBL113C	YRF1-5 YRF1-4 YRF1-7 YRF1-6 YRF1-3 YRF1-2 YRF1-1	Hypothetical protein Helicase encoded by the Y element of subtelomeric regions, highly expressed in the mutants lacking the telomerase component TLC1, potentially phosphorylated by Cdc28p Helicase encoded by the Y element of subtelomeric regions, highly expressed in the mutants lacking the telomerase component TLC1, potentially phosphorylated by Cdc28p subtelomerically-encoded DNA helicase Helica…	-0.122866	-0.345909	-0.171288
YBR001C	NTH2	Neutral trehalase, degrades trehalose, required for thermotolerance and may mediate resistance to other cellular stresses	-0.0221315	0.290568	0.0053319
YBR002C	RER2	Cis-prenyltransferase involved in dolichol synthesis, participates in endoplasmic reticulum (ER) protein sorting	-0.256194	-0.589299	-0.365147
YBR003W	COQ1	Hexaprenyl pyrophosphate synthetase, catalyzes the first step in ubiquinone (coenzyme Q) biosynthesis	-0.498781	-0.0642582	-0.495157
YBR004C	GPI18	Functional ortholog of human PIG-V, which is a mannosyltransferase that transfers the second mannose in glycosylphosphatidylinositol biosynthesis, the authentic, non-tagged protein was localized to mitochondria	0.387824	0.199928	0.2326
YBR005W	RCR1	Protein of the endoplasmic reticulum membrane involved in chitin deposition in the cell wall, overproduction confers resistance to Congo Red	1.08952	0.463547	0.618913
YBR006W	UGA2	Succinate semialdehyde dehydrogenase involved in the utilization of gamma-aminobutyrate (GABA) as a nitrogen source, part of the 4-aminobutyrate and glutamate degradation pathways, localized to the cytoplasm	0.226874	0.660087	0.0166953
YBR007C	---	---	-0.0681177	-0.376817	-0.323712
YBR008C	FLR1	Plasma membrane multidrug transporter, member of the major facilitator superfamily, involved in efflux of fluconazole, diazaborine, benomyl, methotrexate, and other drugs	0.266819	1.0106	0.39616
YBR009C	HHF2 HHF1	One of two identical histone H4 proteins (see also HHF1), core histone required for chromatin assembly and chromosome function, contributes to telomeric silencing, N-terminal domain involved in maintaining genomic integrity One of two identical histone H4 proteins (see also HHF2), core histone required for chromatin assembly and chromosome function, contributes to telomeric silencing, N-terminal …	0.0339191	-0.396709	-0.220836
YBR010W	HHT2 HHT1	One of two identical histone H3 proteins (see also HHT1), core histone required for chromatin assembly, involved in heterochromatin-mediated telomeric and HM silencing, regulated by acetylation, methylation, and mitotic phosphorylation One of two identical histone H3 proteins (see also HHT2), core histone required for chromatin assembly, involved in heterochromatin-mediated telomeric and HM silen…	0.106591	-0.459879	0.032075
YBR011C	IPP1	Cytoplasmic inorganic pyrophosphatase (PPase), catalyzes the rapid exchange of oxygens from Pi with water, highly expressed and essential for viability, active-site residues show identity to those from E. coli PPase	0.0403588	0.17127	0.207385
YBR013C	---	Hypothetical protein	-0.474803	-0.153308	0.0056492
YBR014C	---	Hypothetical protein	-0.179831	-0.334601	-0.0920972
YBR015C	MNN2	Alpha-1,2-mannosyltransferase, responsible for addition of the first alpha-1,2-linked mannose to form the branches on the mannan backbone of oligosaccharides, localizes to an early Golgi compartment	-0.228474	0.113879	-0.335715
YBR016W	---	Plasma membrane protein of unknown function, has similarity to hydrophilins, which are hydrophilic, glycine-rich proteins involved in the adaptive response to hyperosmotic conditions	0.412027	0.168881	0.329732
YBR017C	KAP104	Transportin, cytosolic karyopherin beta 2 involved in delivery of heterogeneous nuclear ribonucleoproteins to the nucleoplasm, binds rg-nuclear localization signals on Nab2p and Hrp1p, plays a role in cell-cycle progression	-0.144738	0.0757966	0.107492
YBR018C	GAL7	Galactose-1-phosphate uridyl transferase, synthesizes glucose-1-phosphate and UDP-galactose from UDP-D-glucose and alpha-D-galactose-1-phosphate in the second step of galactose catabolism	0.131916	1.05533	0.150323
YBR019C	GAL10	UDP-glucose-4-epimerase, catalyzes the interconversion of UDP-galactose and UDP-D-glucose in galactose metabolism, also catalyzes the conversion of alpha-D-glucose or alpha-D-galactose to their beta-anomers	0.292297	1.19023	1.48112
YBR020W	GAL1	Galactokinase, phosphorylates alpha-D-galactose to alpha-D-galactose-1-phosphate in the first step of galactose catabolism, expression regulated by Gal4p	-0.725456	0.158385	-0.297892
YBR021W	FUR4	Uracil permease, localized to the plasma membrane, expression is tightly regulated by uracil levels and environmental cues	-0.0138242	1.26988	0.0705188
YBR022W	POA1	Phosphatase that is highly specific for ADP-ribose 1-phosphate, a tRNA splicing metabolite, may have a role in regulation of tRNA splicing	-0.0110518	-0.206251	0.0400896
YBR023C	CHS3	Chitin synthase III, catalyzes the transfer of N-acetylglucosamine (GlcNAc) to chitin, required for synthesis of the majority of cell wall chitin, the chitin ring during bud emergence, and spore wall chitosan	-0.164641	-0.136816	-0.354944
YBR024W	SCO2	Protein anchored to the mitochondrial inner membrane, similar to Sco1p and may have a redundant function with Sco1p in delivery of copper to cytochrome c oxidase, interacts with Cox2p	-0.110448	-0.530284	0.0947175
YBR025C	---	Hypothetical protein	0.914314	1.18469	0.999112
YBR026C	ETR1	2-enoyl thioester reductase, member of the medium chain dehydrogenasereductase family, localized to in mitochondria, where it has a probable role in fatty acid synthesis	0.535882	0.433185	0.666037
YBR028C	---	Hypothetical protein	0.187579	-0.0873736	-0.17036
YBR029C	CDS1	Phosphatidate cytidylyltransferase (CDP-diglyceride synthetase), an enzyme that catalyzes that conversion of CTP + phosphate into diphosphate + CDP-diaclglyerol, a critical step in the synthesis of all major yeast phospholipids	-1.44622	-0.207262	-0.556726
YBR030W	---	Hypothetical protein	-0.969731	0.412781	-0.290578
YBR031W	RPL4B RPL4A	Protein component of the large (60S) ribosomal subunit, nearly identical to Rpl4Ap and has similarity to E. coli L4 and rat L4 ribosomal proteins N-terminally acetylated protein component of the large (60S) ribosomal subunit, nearly identical to Rpl4Bp and has similarity to E. coli L4 and rat L4 ribosomal proteins	0.161011	0.33278	0.310614
YBR033W	---	Non-essential protein of unknown function	-0.336948	-0.468924	-0.277719
YBR034C	HMT1	Nuclear SAM-dependent mono- and asymmetric arginine dimethylating methyltransferase that modifies hnRNPs, including Npl3p and Hrp1p, thus facilitating nuclear export of these proteins, required for viability of npl3 mutants	0.250467	0.246083	-0.5383
YBR035C	PDX3	Pyridoxine (pyridoxamine) phosphate oxidase, has homologs in E. coli and Myxococcus xanthus, transcription is under the general control of nitrogen metabolism	-0.128925	-0.588005	-0.12075
YBR036C	CSG2	Endoplasmic reticulum membrane protein, required for mannosylation of inositolphosphorylceramide and for growth at high calcium concentrations	0.0488696	0.0639886	0.0143748
YBR037C	SCO1	Copper-binding protein of the mitochondrial inner membrane, required for cytochrome c oxidase activity and respiration, may function to deliver copper to cytochrome c oxidase, has similarity to thioredoxins	-0.175972	0.00230283	-0.0692469
YBR038W	CHS2	Chitin synthase II, requires activation from zymogenic form in order to catalyze the transfer of N-acetylglucosamine (GlcNAc) to chitin, required for the synthesis of chitin in the primary septum during cytokinesis	0.115046	1.23671	0.671379
YBR039W	ATP3	Gamma subunit of the F1 sector of mitochondrial F1F0 ATP synthase, which is a large, evolutionarily conserved enzyme complex required for ATP synthesis	-0.288942	-0.469901	-0.298025
YBR040W	FIG1	Integral membrane protein required for efficient mating, may participate in or regulate the low affinity Ca2+ influx system, which affects intracellular signaling and cell-cell fusion during mating	-0.148467	-0.0645496	-0.0187256
YBR041W	FAT1	Fatty acid transporter and very long-chain fatty acyl-CoA synthetase, may form a complex with Faa1p or Faa4p that imports and activates exogenous fatty acids	0.485125	1.02566	0.362239
YBR042C	---	Hypothetical protein	0.334955	0.448691	0.038139
YBR043C	QDR3	Multidrug transporter required for resistance to quinidine, barban, cisplatin, and bleomycin, member of the major facilitator superfamily of transporters conferring multiple drug resistance (MFS-MDR)	0.650801	0.552999	0.543966
YBR044C	TCM62	Protein involved in the assembly of the mitochondrial succinate dehydrogenase complex, putative chaperone	-0.652467	-0.738712	-0.558092
YBR045C	GIP1	Meiosis-specific protein proposed to be a regulatory subunit of the protein phosphatase Glc7p, required for spore wall formation and proper septin organization	1.11986	-0.384276	0.0664986
YBR046C	ZTA1	Zeta-crystallin homolog, found in the cytoplasm and nucleus, has similarity to E. coli quinone oxidoreductase and to human zeta-crystallin, which has quinone oxidoreductase activity	1.41936	1.03726	0.933182
YBR047W	---	The authentic, non-tagged protein was localized to the mitochondria	1.93184	1.03344	1.36841
YBR048W	RPS11A RPS11B	Protein component of the small (40S) ribosomal subunit, identical to Rps11Bp and has similarity to E. coli S17 and rat S11 ribosomal proteins Protein component of the small (40S) ribosomal subunit, identical to Rps11Ap and has similarity to E. coli S17 and rat S11 ribosomal proteins	0.672067	0.539781	0.640014
YBR049C	REB1	RNA polymerase I enhancer binding protein, DNA binding protein which binds to genes transcribed by both RNA polymerase I and RNA polymerase II, required for termination of RNA polymerase I transcription	0.19387	-0.469966	-0.0582757
YBR050C	REG2	Protein that binds type 1 protein phosphatase Glc7p, involved with Reg1p, Glc7p, and Snf1p in regulation of glucose-repressible genes	-0.576169	-1.6755	-0.791193
YBR052C	---	Protein of unknown function, member of a flavodoxin-like fold protein family that includes Pst2p and Ycp4p, green fluorescent protein (GFP)-fusion protein localizes to the cytoplasm in a punctate pattern	-0.248745	-0.538444	0.00623909
YBR053C	---	Hypothetical protein	-0.0200352	0.517831	0.400938
YBR054W	YRO2	Putative plasma membrane protein of unknown function, transcriptionally regulated by Haa1p, green fluorescent protein (GFP)-fusion protein localizes to the cell periphery and bud	0.555271	0.748484	0.52649
YBR055C	PRP6	Splicing factor, component of the U4U6-U5 snRNP complex	0.20005	0.0704957	0.162946
YBR056W	---	Hypothetical protein	0.567667	0.138007	0.530342
YBR056W-A	---	---	1.05043	0.379362	0.815028
YBR057C	MUM2	Cytoplasmic protein essential for meiotic DNA replication and sporulation, interacts with Orc2p, which is a component of the origin recognition complex	0.174388	-0.302266	-0.0472967
YBR058C	UBP14	Ubiquitin-specific protease that specifically disassembles unanchored ubiquitin chains, involved in fructose-1,6-bisphosphatase (Fbp1p) degradation, similar to human isopeptidase T	-0.0043741	-0.220297	0.054074
YBR058C-A	TSC3	Protein that stimulates the activity of serine palmitoyltransferase (Lcb1p, Lcb2p) several-fold, involved in sphingolipid biosynthesis	0.460878	0.320372	0.560857
YBR059C	AKL1	Ser-Thr protein kinase, member (with Ark1p and Prk1p) of the Ark kinase family, involved in endocytosis and actin cytoskeleton organization	0.417235	-0.219358	0.446439
YBR060C	ORC2	Subunit of the origin recognition complex, which directs DNA replication by binding to replication origins and is also involved in transcriptional silencing, may be phosphorylated by Cdc28p	0.393885	0.44242	0.424052
YBR061C	TRM7	2-O-ribose methyltransferase, methylates the 2-O-ribose of nucleotides at positions 32 and 34 of the tRNA anticodon loop	0.206848	0.332505	0.0690283
YBR062C	---	Hypothetical protein	-0.459019	-0.149243	0.285032
YBR063C	---	Hypothetical protein	-0.120478	-0.702385	-0.461843
YBR065C	ECM2	Pre-mRNA splicing factor, facilitates the cooperative formation of U2U6 helix II in association with stem II in the spliceosome, function may be regulated by Slu7p	-0.184547	-0.56546	-0.471434
YBR066C	NRG2	Transcriptional repressor that mediates glucose repression and negatively regulates filamentous growth, has similarity to Nrg1p	-0.0342042	0.0635114	0.010853
YBR067C	TIP1	Major cell wall mannoprotein with possible lipase activity, transcription is induced by heat- and cold-shock, member of the Srp1pTip1p family of serine-alanine-rich proteins	-0.178758	0.602549	0.159898
YBR068C	BAP2	High-affinity leucine permease, functions as a branched-chain amino acid permease involved in the uptake of leucine, isoleucine and valine, contains 12 predicted transmembrane domains	0.405064	-0.176321	0.162689
YBR069C	TAT1	Amino acid transport protein for valine, leucine, isoleucine, and tyrosine, low-affinity tryptophan and histidine transporter, overexpression confers FK506 resistance	-0.174805	-1.1285	-0.641426
YBR070C	ALG14	Essential protein required for the second step of dolichyl-linked oligosaccharide synthesis, involved in N-linked glycosylation, similar to bacterial glycosyltransferases	0.182986	-0.0603053	0.194651
YBR071W	---	Hypothetical protein	2.1094	1.67166	1.68677
YBR072C-A	---	Identified by fungal homology and RT-PCR	0.065533	0.136316	-0.0253413
YBR072W	HSP26	Small heat shock protein with chaperone activity that is regulated by a heat induced transition from an inactive oligomeric (24-mer) complex to an active dimer, induced by heat, upon entry into stationary phase, and during sporulation	0.290398	0.170705	0.300474
YBR073W	RDH54	DNA-dependent ATPase, stimulates strand exchange by modifying the topology of double-stranded DNA, involved in the recombinational repair of double-strand breaks in DNA during mitosis and meiosis, proposed to be involved in crossover interference	0.0146207	-0.809012	-0.180886
YBR074W	---	Putative metalloprotease	0.220941	0.386059	-0.0570998
YBR076W	ECM8	Non-essential protein of unknown function	0.13523	0.178747	0.0312875
YBR077C	SLM4	Component of the EGO complex, which is involved in the regulation of microautophagy, gene exhibits synthetic genetic interaction with MSS4 encoding phosphatidylinositol 4-phosphate kinase	-0.392477	-0.500219	-0.24219
YBR078W	ECM33	GPI-anchored protein of unknown function, has a possible role in apical bud growth, GPI-anchoring on the plasma membrane crucial to function, similar to Sps2p and Pst1p	1.0066	0.469413	0.906555
YBR079C	RPG1	Subunit of the core complex of translation initiation factor 3(eIF3), essential for translation, part of a subcomplex (Prt1p-Rpg1p-Nip1p) that stimulates binding of mRNA and tRNA(i)Met to ribosomes	-0.110688	-0.651987	-0.361091
YBR080C	SEC18	ATPase required for the release of Sec17p during the priming step in homotypic vacuole fusion and for ER to Golgi transport, homolog of the mammalian NSF	0.36452	0.359996	0.278743
YBR081C	SPT7	Subunit of the SAGA transcriptional regulatory complex, involved in proper assembly of the complex, also present as a C-terminally truncated form in the SLIKSALSA transcriptional regulatory complex	0.0568759	-0.261085	-0.0584304
YBR082C	UBC4	Ubiquitin-conjugating enzyme that mediates degradation of short-lived and abnormal proteins, interacts with E3-CaM in ubiquitinating calmodulin, interacts with many SCF ubiquitin protein ligases, component of the cellular stress response	-0.0131888	-0.0875221	0.0425183
YBR083W	TEC1	Transcription factor required for full Ty1 epxression, Ty1-mediated gene activation, and haploid invasive and diploid pseudohyphal growth, TEAATTS DNA-binding domain family member	0.00672754	-0.156362	0.019259
YBR084C-A	RPL19B RPL19A	Protein component of the large (60S) ribosomal subunit, nearly identical to Rpl19Bp and has similarity to rat L19 ribosomal protein, rpl19a and rpl19b single null mutations result in slow growth, while the double null mutation is lethal Protein component of the large (60S) ribosomal subunit, nearly identical to Rpl19Bp and has similarity to rat L19 ribosomal protein, rpl19a and rpl19b single null…	0.627869	0.0298911	0.858887
YBR084W	MIS1	Mitochondrial C1-tetrahydrofolate synthase, involved in interconversion between different oxidation states of tetrahydrofolate (THF), provides activities of formyl-THF synthetase, methenyl-THF cyclohydrolase, and methylene-THF dehydrogenase	-0.122703	0.270244	0.15339
YBR085C-A	---	Hypothetical protein	-0.248644	-0.286193	-0.333252
YBR085W	AAC3	Mitochondrial inner membrane ADPATP translocator, exchanges cytosolic ADP for mitochondrially synthesized ATP, expressed under anaerobic conditions, similar to Pet9p and Aac1p, has roles in maintenance of viability and in respiration	-0.586291	-0.204095	-0.0998803
YBR086C	IST2	Plasma membrane protein that may be involved in osmotolerance, localizes to the mother cell in small-budded cells and to the bud in medium- and large-budded cells, mRNA is transported to the bud tip by an actomyosin-driven process	1.11482	1.09101	0.905124
YBR087W	RFC5	Subunit of heteropentameric Replication factor C (RF-C), which is a DNA binding protein and ATPase that acts as a clamp loader of the proliferating cell nuclear antigen (PCNA) processivity factor for DNA polymerases delta and epsilon	0.0382989	0.0492495	0.358807
YBR088C	POL30	Proliferating cell nuclear antigen (PCNA), functions as the sliding clamp for DNA polymerase delta, may function as a docking site for other proteins required for mitotic and meiotic chromosomal DNA replication and for DNA repair	0.366329	0.440822	0.51143
YBR089C-A	NHP6B	High-mobility group non-histone chromatin protein, functionally redundant with Nhp6Ap, homologous to mammalian high mobility group proteins 1 and 2, acts to recruit transcription factor Rcs1p to certain promoters Hypothetical protein	-0.196119	-0.276104	-0.0661759
YBR090C	NHP6B	High-mobility group non-histone chromatin protein, functionally redundant with Nhp6Ap, homologous to mammalian high mobility group proteins 1 and 2, acts to recruit transcription factor Rcs1p to certain promoters Hypothetical protein	0.112086	0.260294	0.0947929
YBR091C	MRS5	Essential protein of the inner mitochondrial membrane, peripherally localized, component of the TIM22 complex, which is a twin-pore translocase that mediates insertion of numerous multispanning inner membrane proteins	-1.03233	-1.13806	-1.14753
YBR092C	PHO3	Constitutively expressed acid phosphatase similar to Pho5p, brought to the cell surface by transport vesicles, hydrolyzes thiamin phosphates in the periplasmic space, increasing cellular thiamin uptake, expression is repressed by thiamin	0.113315	0.975164	0.617601
YBR093C	PHO5	One of three repressible acid phosphatases, a glycoprotein that is transported to the cell surface by the secretory pathway, induced by phosphate starvation and coordinately regulated by PHO4 and PHO2	-0.141975	0.560432	-0.0571483
YBR094W	---	Hypothetical protein	0.570058	0.295548	0.405586
YBR095C	---	Protein possibly involved in cell fusion and invasive growth	-0.385323	-0.97919	-0.117153
YBR096W	---	Hypothetical protein	0.712657	1.17312	0.662309
YBR097W	VPS15	Myristoylated serinethreonine protein kinase involved in vacuolar protein sorting, functions as a membrane-associated complex with Vps34p, active form recruits Vps34p to the Golgi membrane, also detected in mitochondria	0.753435	1.08165	0.875061
YBR098W	MMS4	Subunit of the structure-specific Mms4p-Mus81p endonuclease that cleaves branched DNA, involved in recombination and DNA repair	0.116828	0.153775	0.0207765
YBR101C	FES1	Hsp70 (Ssa1p) nucleotide exchange factor, cytosolic homolog of Sil1p, which is the nucleotide exchange factor for BiP (Kar2p) in the endoplasmic reticulum	-0.56448	-0.539104	0.237834
YBR102C	EXO84	Essential protein with dual roles in spliceosome assembly and exocytosis, the exocyst complex (Sec3p, Sec5p, Sec6p, Sec8p, Sec10p, Sec15p, Exo70p, and Exo84p) mediates polarized targeting of secretory vesicles to active sites of exocytosis	0.0229726	-0.284931	-0.0270454
YBR103W	SIF2	WD40 repeat-containing subunit of the Set3C histone deacetylase complex, which represses earlymiddle sporulation genes, antagonizes telomeric silencing, binds specifically to the Sir4p N-terminus	-0.288631	-0.623405	-0.0467704
YBR104W	YMC2	Putative mitochondrial inner membrane transporter, member of the mitochondrial carrier (MCF) family	-0.311823	-0.507201	-0.468052
YBR105C	VID24	Peripheral membrane protein located at Vid (vacuole import and degradation) vesicles, regulates fructose-1,6-bisphosphatase (FBPase) targeting to the vacuole, involved in proteasome-dependent catabolite degradation of FBPase	0.0964319	0.149384	-0.0753757
YBR106W	PHO88	Probable membrane protein, involved in phosphate transport, pho88 pho86 double null mutant exhibits enhanced synthesis of repressible acid phosphatase at high inorganic phosphate concentrations	0.0988524	-0.0764613	-0.125008
YBR107C	IML3	Protein with a role in kinetochore function, localizes to the outer kinetochore in a Ctf19p-dependent manner, interacts with Chl4p and Ctf19p	-0.120845	-0.296794	-0.21243
YBR108W	---	Protein interacting with Rsv167p	0.162494	0.0389394	-0.0133175
YBR109C	CMD1	Calmodulin, Ca++ binding protein that regulates Ca++ independent processes (mitosis, bud growth, actin organization, endocytosis, etc.) and Ca++ dependent processes (stress-activated pathways), targets include Nuf1p, Myo2p and calcineurin	0.173901	0.148942	0.137746
YBR110W	ALG1	Mannosyltransferase, involved in asparagine-linked glycosylation in the endoplasmic reticulum (ER), essential for viability, mutation is functionally complemented by human ortholog	0.678604	0.758627	0.405715
YBR111C	YSA1	Nudix hydrolase family member with ADP-ribose pyrophosphatase activity	0.417064	-0.0092351	0.511382
YBR111W-A	SUS1	Protein involved in mRNA export coupled transcription activation, component of the SAGA histone acetylase complex	0.247538	0.135433	0.65536
YBR112C	CYC8	General transcriptional co-repressor, acts together with Tup1p, also acts as part of a transcriptional co-activator complex that recruits the SWISNF and SAGA complexes to promoters	-0.107285	-0.966236	-0.426061
YBR114W	RAD16	Protein that recognizes and binds damaged DNA in an ATP-dependent manner (with Rad7p) during nucleotide excision repair, subunit of Nucleotide Excision Repair Factor 4 (NEF4), member of the SWISNF family	-0.234462	-0.56886	-0.792282
YBR115C	LYS2	Alpha aminoadipate reductase, catalyzes the reduction of alpha-aminoadipate to alpha-aminoadipate 6-semialdehyde, which is the fifth step in biosynthesis of lysine, activation requires posttranslational phosphopantetheinylation by Lys5p	0.565508	0.104348	0.282443
YBR117C	TKL2	Transketolase, similar to Tkl1p, catalyzes conversion of xylulose-5-phosphate and ribose-5-phosphate to sedoheptulose-7-phosphate and glyceraldehyde-3-phosphate in the pentose phosphate pathway, needed for synthesis of aromatic amino acids	1.25333	1.66874	1.24623
YBR118W	TEF1 TEF2	Translational elongation factor EF-1 alpha, also encoded by TEF2 Translational elongation factor EF-1 alpha, also encoded by TEF1	-0.0119388	-0.0932617	-0.0658386
YBR119W	MUD1	U1 snRNP A protein, homolog of human U1-A, involved in nuclear mRNA splicing	-0.349755	-0.809774	-0.17913
YBR120C	CBP6	Translational activator of COB mRNA	-1.22346	-1.52392	-0.635764
YBR121C	GRS1	Cytoplasmic and mitochondrial glycyl-tRNA synthase that ligates glycine to the cognate anticodon bearing tRNA, transcription termination factor that may interact with the 3-end of pre-mRNA to promote 3-end formation	0.078304	0.221215	0.364896
YBR122C	MRPL36	Mitochondrial ribosomal protein of the large subunit, overproduction suppresses mutations in the COX2 leader peptide-encoding region	-0.728259	-1.2087	-0.728179
YBR123C	TFC1	One of six subunits of the RNA polymerase III transcription initiation factor complex (TFIIIC), part of the TauA globular domain of TFIIIC that binds DNA at the BoxA promoter sites of tRNA and similar genes, human homolog is TFIIIC-63	-0.0825874	-0.458075	0.0842422
YBR125C	PTC4	Cytoplasmic type 2C protein phosphatase, identified as a high-copy number suppressor of the synthetic lethality of a cnb1 mpk1 double deletion, overexpression decreases high-osmolarity induced Hog1p phosphorylation and kinase activity	-0.0644357	-0.181181	-0.0631761
YBR126C	TPS1	Synthase subunit of trehalose-6-phosphate synthasephosphatase complex, which synthesizes the storage carbohydrate trehalose, also found in a monomeric form, expression is induced by the stress response and repressed by the Ras-cAMP pathway	-0.0777333	0.0503105	0.168666
YBR127C	VMA2	Subunit B of the eight-subunit V1 peripheral membrane domain of the vacuolar H+-ATPase (V-ATPase), an electrogenic proton pump found throughout the endomembrane system, contains nucleotide binding sites, also detected in the cytoplasm	0.296831	0.404043	0.484877
YBR128C	ATG14	Subunit of an autophagy-specific phosphatidylinositol 3-kinase complex (with Vps34p, Vps15p, and Vps30p) required for organization of a pre-autophagosomal structure, ATG14 transcription is activated by Gln3p during nitrogen starvation	0.601699	0.740549	0.675212
YBR129C	OPY1	Protein of unknown function, overproduction blocks cell cycle arrest in the presence of mating pheromone	-0.262444	-0.834674	-0.34987
YBR130C	SHE3	Protein that acts as an adaptor between Myo4p and the She2p-mRNA complex, part of the mRNA localization machinery that restricts accumulation of certain proteins to the bud, also required for cortical ER inheritance	-0.0508819	-0.248299	0.0148194
YBR131W	CCZ1	Protein involved in vacuolar assembly, essential for autophagy and the cytoplasm-to-vacuole pathway	0.153009	-0.318997	-0.287015
YBR132C	AGP2	High affinity polyamine permease, preferentially uses spermidine over putrescine, expression is down-regulated by osmotic stress, plasma membrane carnitine transporter, also functions as a low-affinity amino acid permease	-0.894497	-0.816148	-0.731453
YBR133C	HSL7	Protein arginine N-methyltransferase that exhibits septin and Hsl1p-dependent bud neck localization and periodic Hsl1p-dependent phosphorylation, required along with Hsl1p for bud neck recruitment, phosphorylation, and degradation of Swe1p	-0.710049	-0.310691	-0.332861
YBR135W	CKS1	Subunit of the Cdc28 protein kinase, required for mitotic proteolysis, may also be involved in the proteolysis of the G1 cyclins	0.910315	0.795777	0.640905
YBR136W	MEC1	Genome integrity checkpoint protein and PI kinase superfamily member, signal transducer required for cell cycle arrest and transcriptional responses prompted by damaged or unreplicated DNA, monitors and participates in meiotic recombination	0.822974	0.331186	0.563722
YBR137W	---	Hypothetical protein	-0.114781	-0.294808	0.0671735
YBR138C	---	Cytoplasmic protein of unknown function, potentially phosphorylated by Cdc28p	0.0748866	-0.0137947	0.155851
YBR139W	---	Hypothetical protein	0.0746429	0.166189	0.242116
YBR140C	IRA1	GTPase-activating protein that negatively regulates RAS by converting it from the GTP- to the GDP-bound inactive form, required for reducing cAMP levels under nutrient limiting conditions, mediates membrane association of adenylate cyclase	0.20752	0.186836	0.232177
YBR141C	---	Hypothetical protein	-0.24348	-0.216398	-0.178779
YBR142W	MAK5	Essential nucleolar protein, putative DEAD-box RNA helicase required for maintenance of M1 dsRNA virus, involved in biogenesis of large (60S) ribosomal subunits	-0.736666	-0.882715	-0.753092
YBR143C	SUP45	Polypeptide release factor involved in translation termination, mutant form acts as a recessive omnipotent suppressor	-0.255314	-0.363341	-0.247208
YBR145W	ADH5	Alcohol dehydrogenase isoenzyme V, involved in ethanol production	-0.382129	-0.24427	-0.509538
YBR146W	MRPS9	Mitochondrial ribosomal protein of the small subunit	-0.508992	-1.16594	-0.657459
YBR147W	---	Hypothetical protein	0.326722	0.360149	0.337175
YBR148W	YSW1	Protein expressed specifically in spores	0.413791	0.0446967	0.195896
YBR149W	ARA1	Large subunit of NADP+ dependent arabinose dehydrogenase, involved in carbohydrate metabolism, small subunit is unidentified	0.45526	0.232069	0.568569
YBR150C	TBS1	Probable Zn-finger protein	0.0679243	-0.446832	0.0479187
YBR151W	APD1	Protein of unknown function, required for normal localization of actin patches and for normal tolerance of sodium ions and hydrogen peroxide, localizes to both cytoplasm and nucleus	-0.38014	-0.552526	-0.491768
YBR152W	SPP381	Suppressor of Pre-mRNA Processing mutant, U4U6.U5-associated snRNP protein, contains a PEST proteolysis motif	0.0187241	-0.503135	-0.282672
YBR153W	RIB7	Diaminohydroxyphoshoribosylaminopyrimidine deaminase, catalyzes the second step of the riboflavin biosynthesis pathway	0.0894058	-0.367613	-0.257698
YBR154C	RPB5	RNA polymerase subunit ABC27, common to RNA polymerases I, II, and III, contacts DNA and affects transactivation	-0.446395	-0.665639	-0.237828
YBR155W	CNS1	TPR-containing co-chaperone, binds both Hsp82p (Hsp90) and Ssa1p (Hsp70) and stimulates the ATPase activity of SSA1, ts mutants reduce Hsp82p function while over expression suppresses the phenotypes of an HSP82 ts allele and a cpr7 deletion	0.028119	-0.662915	-0.316934
YBR156C	SLI15	Subunit of the Ipl1p-Sli15p-Bir1p complex that regulates kinetochore-microtubule attachments, activation of the spindle tension checkpoint, and mitotic spindle disassembly, regulates the activity and localization of the Ipl1p aurora kinase	-0.321085	-0.330024	-0.149285
YBR157C	ICS2	Protein of unknown function, null mutation does not confer any obvious defects in growth, spore germination, viability, or carbohydrate utilization	0.451763	0.274746	0.144152
YBR158W	AMN1	Protein required for daughter cell separation, multiple mitotic checkpoints, and chromosome stability, contains 12 degenerate leucine-rich repeat motifs, expression is induced by the Mitotic Exit Network (MEN)	-0.269446	0.113062	0.232687
YBR159W	---	microsomal beta-keto-reductase	0.180512	0.718338	0.211638
YBR160W	CDC28	Catalytic subunit of the main cell cycle cyclin-dependent kinase (CDK), alternately associates with G1 cyclins (CLNs) and G2M cyclins (CLBs) which direct the CDK to specific substrates	-0.322972	-0.447355	0.133782
YBR161W	CSH1	Probable catalytic subunit of a mannosylinositol phosphorylceramide (MIPC) synthase, forms a complex with probable regulatory subunit Csg2p, function in sphingolipid biosynthesis is overlapping with that of Sur1p	0.778662	1.09917	0.640821
YBR162C	TOS1	Covalently-bound cell wall protein of unknown function, identified as a cell cycle regulated SBF target gene, deletion mutants are highly resistant to treatment with beta-1,3-glucanase, has sequence similarity to YJL171C	0.0931451	-0.2087	1.02908
YBR162W-A	YSY6	Protein that participates in secretory pathway	-0.324067	-0.911078	-0.041636
YBR163W	DEM1	Protein of unknown function, shows similarity to RNA-processing protein Pta1p	0.261981	0.103932	0.00805683
YBR164C	ARL1	Soluble GTPase with a role in regulation of membrane traffic, regulates potassium influx, G protein of the Ras superfamily, similar to ADP-ribosylation factor	-0.351055	-0.874268	0.118385
YBR165W	UBS1	Ubiquitin-conjugating enzyme suppressor that functions as a general positive regulator of Cdc34p activity, nuclear protein that may represent a link between nucleocytoplasmic transport and ubiquitin ligase activity	0.0878424	-0.0538363	-0.292663
YBR166C	TYR1	Prephenate dehydrogenase involved in tyrosine biosynthesis, expression is dependent on phenylalanine levels	0.150326	0.17985	0.0299018
YBR167C	POP7	Subunit of both RNase MRP, which cleaves pre-rRNA, and nuclear RNase P, which cleaves tRNA precursors to generate mature 5 ends	-0.50995	-0.743526	-0.244408
YBR168W	PEX32	Peroxisomal integral membrane protein, involved in negative regulation of peroxisome size, partially functionally redundant with Pex31p, genetic interactions suggest action at a step downstream of steps mediated by Pex28p and Pex29p	0.26114	0.225664	0.199924
YBR169C	SSE2	Member of the heat shock protein 70 (HSP70) family, may be involved in protein folding, localized to the cytoplasm, highly homologous to the heat shock protein Sse1p	0.483102	0.351041	0.341872
YBR170C	NPL4	Endoplasmic reticulum and nuclear membrane protein, forms a complex with Cdc48p and Ufd1p that recognizes ubiquitinated proteins in the endoplasmic reticulum and delivers them to the proteasome for degradation	0.149535	0.143858	-0.044344
YBR171W	SEC66	Non-essential subunit of Sec63 complex (Sec63p, Sec62p, Sec66p and Sec72p), with Sec61 complex, Kar2pBiP and Lhs1p forms a channel competent for SRP-dependent and post-translational SRP-independent protein targeting and import into the ER	0.217859	0.257154	0.129233
YBR172C	SMY2	Protein of unknown function that interacts with Myo2p, has similarity to S. pombe Mpd2	-0.912293	-0.964877	-0.977405
YBR173C	UMP1	Short-lived chaperone required for correct maturation of the 20S proteasome, degraded by proteasome upon completion of its assembly, involved in ubiquitin-mediated proteolysis, mutant defective in degradation of short-lived proteins	0.0118026	-0.231273	0.254997
YBR175W	SWD3	Essential subunit of the COMPASS (Set1C) complex, which methylates Rad6p ubiquitinated histone H3 on lysine 4 and is required in transcriptional silencing near telomeres, WD40 beta propeller superfamily member and ortholog of mammalian WDR5	0.0147495	1.14021	0.063728
YBR176W	ECM31	Ketopantoate hydroxymethyltransferase, required for pantothenic acid biosynthesis, converts 2-oxoisovalerate into 2-dehydropantoate	-0.569191	-0.719963	-0.499163
YBR177C	EHT1	Possible serine hydrolase, may be involved in lipid metabolism, null mutant slightly temperature sensitive at 37C	-1.36612	-0.379456	-0.513655
YBR179C	FZO1	Mitochondrial integral membrane protein involved in mitochondrial fusion and maintenance of the mitochondrial genome, contains N-terminal GTPase domain	-0.773522	-1.3291	-0.703555
YBR180W	DTR1	Multidrug resistance dityrosine transporter of the major facilitator superfamily, essential for spore wall synthesis, facilitates the translocation of bisformyl dityrosine through the prospore membrane	0.110348	0.0765734	0.1527
YBR181C	RPS6A RPS6B	Protein component of the small (40S) ribosomal subunit, identical to Rps6Bp and has similarity to rat S6 ribosomal protein Protein component of the small (40S) ribosomal subunit, identical to Rps6Ap and has similarity to rat S6 ribosomal protein	0.274262	-0.112338	0.288517
YBR182C	SMP1	Putative transcription factor involved in regulating the response to osmotic stress, member of the MADS-box family of transcription factors	0.492793	0.764426	0.0916912
YBR182C-A	---	Identified by gene-trapping, microarray-based expression analysis, and genome-wide homology searching	-0.0548066	0.270037	-0.146983
YBR183W	YPC1	Alkaline ceramidase that also has reverse (CoA-independent) ceramide synthase activity, catalyzes both breakdown and synthesis of phytoceramide, overexpression confers fumonisin B1 resistance	-0.315918	-0.0467302	-0.208211
YBR184W	---	Hypothetical protein	0.242805	0.202813	0.445798
YBR185C	MBA1	Protein involved in assembly of mitochondrial respiratory complexes, may act as a receptor for proteins destined for export from the mitochondrial matrix to the inner membrane	-0.936423	-0.725782	-0.971342
YBR186W	PCH2	Nucleolar component of the pachytene checkpoint, which prevents chromosome segregation when recombination and chromosome synapsis are defective, also represses meiotic interhomolog recombination in the rDNA	-2.01067	-1.31615	-2.02267
YBR187W	---	Hypothetical protein	-0.228164	0.248845	-0.254489
YBR188C	NTC20	Member of a complex, including Prp19p, that binds to the spliceosome, required for pre-mRNA splicing	-0.399339	-1.13644	-0.0591097
YBR189W	RPS9B	Protein component of the small (40S) ribosomal subunit, nearly identical to Rps9Bp and has similarity to E. coli S4 and rat S9 ribosomal proteins	1.02371	0.88181	1.19603
YBR191W	RPL21B RPL21A	Protein component of the large (60S) ribosomal subunit, nearly identical to Rpl21Ap and has similarity to rat L21 ribosomal protein Protein component of the large (60S) ribosomal subunit, nearly identical to Rpl21Bp and has similarity to rat L21 ribosomal protein	0.586222	0.351292	0.56212
YBR192W	RIM2	Protein required for respiration, member of the mitochondrial carrier family	0.0809333	-0.222883	-0.271957
YBR193C	MED8	Member of RNA Polymerase II transcriptional regulation mediator, Stoichiometric member of mediator complex	0.1331	-0.104052	0.112651
YBR194W	---	Protein proposed to be associated with the nuclear pore complex	-0.473198	-0.550078	0.0816899
YBR195C	MSI1	Subunit of chromatin assembly factor I (CAF-I), regulates the RAScAMP pathway via sequestration of Npr1p kinase, localizes to the nucleus and cytoplasm, homologous to human retinoblastoma binding proteins RbAp48 and RbAp46	0.464016	0.466364	0.131049
YBR196C	PGI1	Glycolytic enzyme phosphoglucose isomerase, catalyzes the interconversion of glucose-6-phosphate and fructose-6-phosphate, required for cell cycle progression and completion of the gluconeogenic events of sporulation	0.662241	0.787692	0.810331
YBR196C-A	---	Identified by fungal homology and RT-PCR	-0.0882232	0.594163	-0.157716
YBR196C-B	---	Identified by expression profiling and mass spectrometry	-0.143386	-0.000630472	-0.222644
YBR197C	---	Hypothetical protein	0.112019	-0.0674498	0.0199093
YBR198C	TAF5	Subunit (90 kDa) of TFIID and SAGA complexes, involved in RNA polymerase II transcription initiation and in chromatin modification	0.199277	-0.0624761	0.093634
YBR199W	KTR4	Putative mannosyltransferase involved in protein glycosylation, member of the KRE2MNT1 mannosyltransferase family	0.51533	0.123796	0.33931
YBR200W	BEM1	Protein containing SH3-domains, involved in establishing cell polarity and morphogenesis, functions as a scaffold protein for complexes that include Cdc24p, Ste5p, Ste20p, and Rsr1p	-0.432215	-1.19788	-0.65524
YBR200W-A	---	Identified by fungal homology and RT-PCR	-0.119661	-0.0452832	0.158838
YBR201W	DER1	Endoplasmic reticulum membrane protein, required for ER-associated protein degradation, involved in the retrograde transport of misfolded or unassembled proteins, N- and C- termini protrude into the cytoplasm, has similarity to Dfm1p	0.567186	0.118188	0.673646
YBR202W	CDC47	Component of the hexameric MCM complex, which is important for priming origins of DNA replication in G1 and becomes an active ATP-dependent helicase that promotes DNA melting and elongation when activated by Cdc7p-Dbf4p in S-phase	0.491608	0.178887	0.332839
YBR203W	COS111	Protein required for wild-type resistance to the antifungal drug ciclopirox olamine, not related to the COS family of subtelomerically-encoded proteins	-0.343014	-0.0477581	-0.377617
YBR204C	---	Hypothetical protein	-0.299974	-0.792478	-0.310497
YBR205W	KTR3	Putative alpha-1,2-mannosyltransferase involved in O- and N-linked protein glycosylation, member of the KRE2MNT1 mannosyltransferase family	-0.428284	-0.512931	-0.428373
YBR207W	FTH1	Putative high affinity iron transporter involved in transport of intravacuolar stores of iron, forms complex with Fet5p, expression is regulated by iron, proposed to play indirect role in endocytosis	0.355813	0.180798	0.150421
YBR208C	DUR1,2	Urea amidolyase, contains both urea carboxylase and allophanate hydrolase activities, degrades urea to CO2 and NH3, expression sensitive to nitrogen catabolite repression and induced by allophanate, an intermediate in allantoin degradation	1.0035	0.886086	0.848384
YBR210W	ERV15	Protein of unknown function, has similarity to Erv14p	-0.250164	0.0213968	-0.0011948
YBR211C	AME1	Essential kinetochore protein associated with microtubules and spindle pole bodies, subunit of the COMA complex	-0.172926	-0.566452	-0.270936
YBR212W	NGR1	RNA binding protein that negatively regulates growth rate, interacts with the 3 UTR of the mitochondrial porin (POR1) mRNA and enhances its degradation, overexpression impairs mitochondrial function, expressed in stationary phase	0.147663	0.10661	0.216735
YBR213W	MET8	Bifunctional dehydrogenase and ferrochelatase, involved in the biosynthesis of siroheme, also involved in the expression of PAPS reductase and sulfite reductase	-0.751847	0.437387	-0.249009
YBR214W	SDS24	One of two S. cerevisiae homologs (Sds23p and Sds24p) of the Schizosaccharomyces pombe Sds23 protein, which genetic studies have implicated in APCcyclosome regulation, may play an indirect role in fluid-phase endocytosis	0.27493	0.496567	0.562214
YBR215W	HPC2	Highly charged, basic protein required for normal cell-cycle regulation of histone gene transcription, mutants display strong synthetic defects with subunits of FACT, a complex that allows RNA Pol II to elongate through nucleosomes	-0.477433	-1.06621	-0.304968
YBR216C	YBP1	Protein required for oxidation of specific cysteine residues of the transcription factor Yap1p, resulting in the nuclear localization of Yap1p in response to stress	0.159621	0.210225	0.0756533
YBR217W	ATG12	Protein that becomes conjugated to Atg5p by the E1 enzyme Atg7p, a step that is essential for autophagy	-0.168727	-0.51166	0.0503758
YBR218C	PYC2	Pyruvate carboxylase isoform, cytoplasmic enzyme that converts pyruvate to oxaloacetate, highly similar to isoform Pyc1p but differentially regulated, mutations in the human homolog are associated with lactic acidosis	-0.206402	-0.354667	-0.522999
YBR219C	---	Hypothetical protein	-0.979914	-0.710657	-0.758141
YBR220C	---	Hypothetical protein Hypothetical protein	0.0786139	0.693661	0.202625
YBR221C	PDB1	E1 beta subunit of the pyruvate dehydrogenase (PDH) complex, which is an evolutionarily-conserved multi-protein complex found in mitochondria	-0.471548	-0.36599	-0.392844
YBR221W-A	---	Identified by expression profiling and mass spectrometry	-0.0870504	-0.253134	-0.137156
YBR222C	PCS60	Peroxisomal AMP-binding protein, localizes to both the peroxisomal peripheral membrane and matrix, expression is highly inducible by oleic acid, similar to E. coli long chain acyl-CoA synthetase	-0.498773	-0.211783	-0.688175
YBR223C	TDP1	Tyrosyl-DNA Phosphodiesterase I, hydrolyzes 3-phosphotyrosyl bonds to generate 3-phosphate DNA and tyrosine, involved in the repair of DNA lesions created by topoisomerase I	0.0502269	0.457337	0.0542396
YBR225W	---	Hypothetical protein	0.258387	0.28891	0.0800696
YBR227C	MCX1	Mitochondrial ATP-binding protein, possibly a mitochondrial chaperone with non-proteolytic function, similar to bacterial ClpX proteins	0.532332	0.215124	0.438026
YBR228W	SLX1	Subunit of a complex, with Slx4p, that hydrolyzes 5 branches from duplex DNA in response to stalled or converging replication forks, function overlaps with that of Sgs1p-Top3p	-0.103706	-0.162788	0.0335361
YBR229C	ROT2	Glucosidase II catalytic subunit required for normal cell wall synthesis, mutations in rot2 suppress tor2 mutations, and are synthetically lethal with rot1 mutations	0.555254	0.579394	0.458424
YBR230C	---	Hypothetical protein	-0.128318	-0.162209	-0.198276
YBR230W-A	---	---	-1.37687	-1.16222	-0.639944
YBR231C	SWC5	Protein of unknown function, component of the Swr1p complex that incorporates Htz1p into chromatin	0.370361	0.345508	0.325359
YBR233W	PBP2	RNA binding protein with similarity to mammalian heterogeneous nuclear RNP K protein, involved in the regulation of telomere position effect and telomere length	0.349998	0.0739122	0.0794511
YBR233W-A	DAD3	Essential protein, component of the DASH complex, involved in spindle integrity and kinetochore function, interacts with Duo1p and Dam1p, localizes to intranuclear spindles and kinetochore	-0.984805	-1.17972	-0.635862
YBR234C	ARC40	Essential subunit of the ARP23 complex, which is required for the motility and integrity of cortical actin patches	-0.0386192	0.484419	0.3102
YBR235W	---	Hypothetical protein	0.210777	0.547813	0.251736
YBR236C	ABD1	Methyltransferase, catalyzes the transfer of a methyl group from S-adenosylmethionine to the GpppN terminus of capped mRNA	-0.486134	-0.861576	-0.428584
YBR237W	PRP5	RNA helicase in the DEAD-box family, necessary for prespliceosome formation, bridges U1 and U2 snRNPs and enables stable U2 snRNP association with intron RNA	-0.799891	-1.63518	-0.838818
YBR238C	---	Hypothetical protein	0.404041	1.85938	0.523345
YBR239C	---	Hypothetical protein	-0.330466	1.06153	-0.0839413
YBR240C	THI2	Zinc finger protein of the Zn(II)2Cys6 type, probable transcriptional activator of thiamine biosynthetic genes	-0.0346021	0.115919	-0.331276
YBR241C	---	Hypothetical protein	0.425359	0.837689	0.277831
YBR242W	---	Hypothetical protein	-0.0831584	-0.710127	-0.277836
YBR243C	ALG7	UDP-N-acetyl-glucosamine-1-P transferase, transfers Glc-Nac-P from UDP-GlcNac to Dol-P in the ER in the first step of the dolichol pathway of protein asparagine-linked glycosylation, inhibited by tunicamycin	-0.651385	-0.227677	-0.560827
YBR244W	GPX2	Phospholipid hydroperoxide glutathione peroxidase induced by glucose starvation that protects cells from phospholipid hydroperoxides and nonphospholipid peroxides during oxidative stress	0.519887	0.601345	0.277918
YBR245C	ISW1	Member of the imitation-switch (ISWI) class of ATP-dependent chromatin remodeling complexes, ATPase that forms a complex with Ioc2p and Ioc4p to regulate transcription elongation, and a complex with Ioc3p to repress transcription initiation	-0.116114	-0.294514	-0.00617979
YBR246W	---	Hypothetical protein	-0.0463615	0.39703	0.160993
YBR247C	ENP1	Protein associated with U3 and U14 snoRNAs, required for pre-rRNA processing and 40S ribosomal subunit synthesis, localized in the nucleus and concentrated in the nucleolus	0.0181691	0.317439	0.00208377
YBR248C	HIS7	Imidazole glycerol phosphate synthase (glutamine amidotransferase:cyclase), catalyzes the fifth and sixth steps of histidine biosynthesis and also produces 5-aminoimidazole-4-carboxamide ribotide (AICAR), a purine precursor	0.160796	-0.610095	-0.315224
YBR249C	ARO4	3-deoxy-D-arabino-heptulosonate-7-phosphate (DAHP) synthase, catalyzes the first step in aromatic amino acid biosynthesis and is feedback-inhibited by tyrosine	0.344202	0.59377	0.00976618
YBR250W	---	Hypothetical protein	0.336908	0.468735	0.122727
YBR251W	MRPS5	Mitochondrial ribosomal protein of the small subunit	-0.870815	-1.18748	-0.762884
YBR252W	DUT1	dUTPase, catalyzes the hydrolysis of dUTP to dUMP and PPi and thereby prevents the incorporation of uracil into DNA during replication	0.633794	1.17053	0.587258
YBR253W	SRB6	Protein involved in transcription as part of the SrbMediator complex	-0.261954	-0.444245	0.08555
YBR254C	TRS20	One of 10 subunits of the transport protein particle (TRAPP) complex of the cis-Golgi which mediates vesicle docking and fusion, mutations in the human homolog cause the spondyloepiphyseal dysplasia tarda (SEDL) disorder	0.285015	0.227871	0.488531
YBR255C-A	---	Hypothetical protein identified by homology. See FEBS Letters [2000] 487:31-36.	0.0517235	0.365443	0.171699
YBR255W	---	Protein of unknown function, required for normal growth rate at 15 degrees C, green fluorescent protein (GFP)-fusion protein localizes to the cytoplasm in a punctate pattern	0.14642	-0.227942	0.0366941
YBR256C	RIB5	Riboflavin synthase, catalyzes the last step of the riboflavin biosynthesis pathway	-0.212867	-0.929196	-0.479575
YBR257W	POP4	Subunit of both RNase MRP, which cleaves pre-rRNA, and nuclear RNase P, which cleaves tRNA precursors to generate mature 5 ends, binds to the RPR1 RNA subunit in Rnase P	-0.631537	-1.16872	-0.666027
YBR258C	SHG1	Subunit of the COMPASS (Set1C) complex, which methylates Rad6p ubiquitinated histone H3 on lysine 4 and is required in transcriptional silencing near telomeres	-0.758612	-0.62339	-0.109303
YBR259W	---	Hypothetical protein	-0.04517	0.0140913	-0.148925
YBR260C	RGD1	GTPase-activating protein (RhoGAP) for Rho3p and Rho4p, possibly involved in control of actin cytoskeleton organization	0.346229	0.350824	0.209123
YBR261C	---	Putative S-adenosylmethionine-dependent methyltransferase of the seven beta-strand family	-0.172077	-0.262966	0.192257
YBR262C	---	The authentic, non-tagged protein was localized to the mitochondria	-0.517958	-0.684368	-0.47133
YBR263W	SHM1	Serine hydroxymethyltransferase, mitochondrial	-0.00774984	0.117253	0.11506
YBR264C	YPT10	GTP binding protein that contains the PEST signal sequence specific for proteolytic enzymes, may be involved in vesicular transport, overexpression leads to accumulation of Golgi-like cisternae with budding vesicles	-0.622226	-1.05895	-0.122351
YBR265W	TSC10	3-ketosphinganine reductase, catalyzes the second step in phytosphingosine synthesis, essential for growth in the absence of exogenous dihydrosphingosine or phytosphingosine, member of short chain dehydrogenasereductase protein family	0.436941	0.712354	0.575461
YBR267W	REI1	Protein of unknown function involved in bud growth in the mitotic signaling network, proposed negative regulator of Swe1p and Gin4p, contains dispersed C2H2 zinc finger domains	0.138464	0.128048	0.215077
YBR268W	MRPL37	Mitochondrial ribosomal protein of the large subunit	-1.12218	-1.31331	-0.670683
YBR269C	---	The authentic, non-tagged protein was localized to the mitochondria	0.249742	0.289577	0.185001
YBR270C	---	Hypothetical protein	0.446983	0.528919	0.28171
YBR271W	---	Putative S-adenosylmethionine-dependent methyltransferase of the seven beta-strand family	-0.046462	-0.0160858	-0.0618469
YBR272C	HSM3	Protein of unknown function, involved in DNA mismatch repair during slow growth, has weak similarity to Msh1p	-0.578753	-0.75828	-0.35032
YBR273C	UBX7	UBX (ubiquitin regulatory X) domain-containing protein that interacts with Cdc48p	0.221153	-0.341355	0.319301
YBR274W	CHK1	checkpoint kinase 1, homolog of the S. pombe and mammalian Chk1 checkpoint kinases, Protein kinase Chk1	0.0451932	0.143958	-0.173596
YBR275C	RIF1	Protein that binds to the Rap1p C-terminus and acts synergistically with Rif2p to help control telomere length and establish telomeric silencing, deletion results in telomere elongation	0.392371	-0.532657	0.420773
YBR276C	PPS1	Protein phosphatase with specificity for serine, threonine, and tyrosine residues, has a role in the DNA synthesis phase of the cell cycle	0.118472	-0.173753	0.0975762
YBR278W	DPB3	Third-largest subunit of DNA polymerase II (DNA polymerase epsilon), required to maintain fidelity of chromosomal replication and also for inheritance of telomeric silencing, mRNA abundance peaks at the G1S boundary of the cell cycle	0.0333181	-0.345241	0.653649
YBR279W	PAF1	RNA polymerase II-associated protein, defines a large complex that is biochemically and functionally distinct from the Srb-Mediator form of Pol II holoenzyme and is required for full expression of a subset of cell cycle-regulated genes	-0.179858	-0.980974	-0.176404
YBR280C	---	Hypothetical protein	0.281014	0.244507	0.257028
YBR281C	---	Hypothetical protein	-0.157335	-0.433176	-0.225889
YBR282W	MRPL27	Mitochondrial ribosomal protein of the large subunit	-0.783201	-1.14129	-0.717934
YBR283C	SSH1	Subunit of the Ssh1 translocon complex, Sec61p homolog involved in co-translational pathway of protein translocation, not essential	0.0756579	0.404983	0.0896531
YBR284W	---	Hypothetical protein	-0.0174932	0.422397	-0.0512321
YBR285W	---	Hypothetical protein	0.719689	1.12089	1.14885
YBR286W	APE3	Vacuolar aminopeptidase Y, processed to mature form by Prb1p	0.206024	0.378344	0.312946
YBR287W	---	Protein of unknown function, mutation results in a zinc sensitive phenotype	0.0556454	0.138548	0.0998966
YBR288C	APM3	Mu3-like subunit of the clathrin associated protein complex (AP-3), functions in transport of alkaline phosphatase to the vacuole via the alternate pathway	-0.451829	-0.691577	-0.362997
YBR289W	SNF5	One of 11 subunits of the SWISNF chromatin remodeling complex involved in transcriptional regulation, functions interdependently in transcriptional activation with Snf2p and Snf6p	0.201226	-0.0343208	0.240858
YBR290W	BSD2	Heavy metal ion homeostasis protein, facilitates trafficking of Smf1p and Smf2p metal transporters to the vacuole where they are degraded, controls metal ion transport, prevents metal hyperaccumulation, functions in copper detoxification	-0.371242	-0.946831	-0.519621
YBR291C	CTP1	Mitochondrial inner membrane citrate transporter, member of the mitochondrial carrier family	0.117784	0.51299	0.214037
YBR293W	VBA2	Permease of basic amino acids in the vacuolar membrane	-0.00248549	0.431843	0.00616354
YBR294W	SUL1	High affinity sulfate permease, sulfate uptake is mediated by specific sulfate transporters Sul1p and Sul2p, which control the concentration of endogenous activated sulfate intermediates	0.892191	3.40607	1.57048
YBR295W	PCA1	P-type metal-transporting ATPase with a role in copper and iron homeostasis, R970G-substitution in the C-terminal region confers cadmium resistance	0.908805	1.03196	0.95037
YBR296C	PHO89	Na+Pi cotransporter, active in early growth phase, similar to phosphate transporters of Neurospora crassa, transcription regulated by inorganic phosphate concentrations and Pho4p	-0.293162	-0.724724	0.451076
YBR296C-A	---	Identified by gene-trapping, microarray-based expression analysis, and genome-wide homology searching	-0.231658	0.0781794	-0.0744519
YBR297W	MAL33	MAL-activator protein, part of complex locus MAL3, nonfunctional in genomic reference strain S288C	-0.571093	-0.620338	-0.577652
YBR298C	MAL31	Maltose permease, high-affinity maltose transporter (alpha-glucoside transporter), encoded in the MAL3 complex locus, member of the 12 transmembrane domain superfamily of sugar transporters, functional in genomic reference strain S288C	-0.258267	0.0388411	-0.363762
YBR298C-A	---	Identified by gene-trapping, microarray-based expression analysis, and genome-wide homology searching	0.0979597	0.0264033	-0.259866
YBR299W	MAL12 MAL32	Maltase (alpha-D-glucosidase), inducible protein involved in maltose catabolism, encoded in the MAL1 complex locus Maltase (alpha-D-glucosidase), inducible protein involved in maltose catabolism, encoded in the MAL3 complex locus, functional in genomic reference strain S288C	-0.163752	0.407405	0.165395
YBR301W	PAU4 PAU6 PAU1 PAU2 DAN3	Part of 23-member seripauperin multigene family encoded mainly in subtelomeric regions, active during alcoholic fermentation, regulated by anaerobiosis, negatively regulated by oxygen, repressed by heme Hypothetical protein Part of 23-member seripauperin multigene family encoded mainly in subtelomeric regions, active during alcoholic fermentation, regulated by anaerobiosis, negatively regulated b…	-0.34083	0.774162	0.222471
YBR302C	COS3 COS2	Protein involved in salt resistance, interacts with sodium:hydrogen antiporter Nha1p, member of a family of conserved, often subtelomerically-encoded proteins Protein of unknown function, member of a family of conserved, often subtelomerically-encoded proteins	-0.47281	0.459522	0.390711
YCL001W	RER1	Protein involved in retention of membrane proteins, including Sec12p, in the ER, localized to Golgi, functions as a retrieval receptor in returning membrane proteins to the ER	0.614027	0.613266	0.680313
YCL001W-A	---	Hypothetical protein	-0.448504	0.0918992	-0.173515
YCL001W-B	---	Hypothetical protein identified by homology. See FEBS Letters [2000] 487:31-36.	-0.164977	-0.0294495	-0.0880019
YCL002C	---	Hypothetical protein	-0.189046	0.359677	-0.0621678
YCL004W	PGS1	Phosphatidylglycerolphosphate synthase, catalyzes the synthesis of phosphatidylglycerolphosphate from CDP-diacylglycerol and sn-glycerol 3-phosphate in the first committed and rate-limiting step of cardiolipin biosynthesis	0.165021	0.265131	0.0304312
YCL005W	---	Hypothetical protein	-0.137452	0.359093	-0.0560606
YCL005W-A	VMA9	Vacuolar H+ ATPase subunit e of the V0 (membrane) sector, essential for vacuolar acidification	-0.110854	-0.0819715	0.112627
YCL008C	STP22	Component of the ESCRT-I complex, which is involved in ubiquitin-dependent sorting of proteins into the endosome, homologous to the mouse and human Tsg101 tumor susceptibility gene, mutants exhibit a Class E Vps phenotype	-0.220305	0.115009	0.182563
YCL009C	ILV6	Regulatory subunit of acetolactate synthase, which catalyzes the first step of branched-chain amino acid biosynthesis, enhances activity of the Ilv2p catalytic subunit, localizes to mitochondria	0.0383268	0.114791	-0.0895756
YCL010C	SGF29	SaGa associated Factor 29kDa, Probable 29kKDa Subunit of SAGA histone acetyltransferase complex	-0.286662	-0.420202	-0.192206
YCL011C	GBP2	Poly(A+) RNA-binding protein, involved in the export of mRNAs from the nucleus to the cytoplasm, similar to Hrb1p and Npl3p, also binds single-stranded telomeric repeat sequence in vitro	-0.394625	-0.604602	-0.2045
YCL012C	---	Nonessential protein of unknown function, orthologs are present in S. bayanus, S. paradoxus and Ashbya gossypii.	0.703031	0.869795	0.553666
YCL014W	BUD3	Protein involved in bud-site selection and required for axial budding pattern, localizes with septins to bud neck in mitosis and may constitute an axial landmark for next round of budding	-0.103295	-0.355916	0.0584861
YCL016C	DCC1	Subunit of a complex with Ctf8p and Ctf18p that shares some components with Replication Factor C, required for sister chromatid cohesion	-0.369999	-0.639124	-0.248259
YCL017C	NFS1	Cysteine desulfurase involved in iron-sulfur cluster (FeS)biogenesis, required for the post-transcriptional thio-modification of mitochondrial and cytoplasmic tRNAs, essential protein located predominantly in mitochondria	0.170336	1.11079	0.141563
YCL018W	LEU2	Beta-isopropylmalate dehydrogenase, catalyzes the third step in the leucine biosynthesis pathway	0.686765	0.85611	0.575796
YCL021W-A	---	Hypothetical protein	-1.02151	-0.623655	-0.0806744
YCL024W	KCC4	Protein kinase of the bud neck involved in the septin checkpoint, associates with septin proteins, negatively regulates Swe1p by phosphorylation, shows structural homology to bud neck kinases Gin4p and Hsl1p	-0.845941	-1.31526	-0.353547
YCL025C	AGP1	Low-affinity amino acid permease with broad substrate range, involved in uptake of asparagine, glutamine, and other amino acids, expression is regulated by the SPS plasma membrane amino acid sensor system (Ssy1p-Ptr3p-Ssy5p)	0.0579227	-0.572435	-0.00181101
YCL026C-A	FRM2	Protein of unknown function, involved in the integration of lipid signaling pathways with cellular homeostasis	-1.05912	0.265669	-0.12061
YCL026C-B	---	Hypothetical protein	0.460634	1.00351	0.572618
YCL027W	FUS1	Membrane protein localized to the shmoo tip, required for cell fusion, expression regulated by mating pheromone, proposed to coordinate signaling, fusion, and polarization events required for fusion, potential Cdc28p substrate	-0.1095	0.0857765	-0.00518447
YCL028W	RNQ1	[PIN(+)] prion, an infectious protein conformation that is generally an ordered protein aggregate	-0.103851	-0.492858	-0.168041
YCL029C	BIK1	Microtubule-associated protein, component of the interface between microtubules and kinetochore, involved in sister chromatid separation, essential in polyploid cells but not in haploid or diploid cells, ortholog of mammalian CLIP-170	0.123669	-0.60699	0.13069
YCL030C	HIS4	Multifunctional enzyme containing phosphoribosyl-ATP pyrophosphatase, phosphoribosyl-AMP cyclohydrolase, and histidinol dehydrogenase activities, catalyzes the second, third, ninth and tenth steps in histidine biosynthesis	-0.0860431	-0.487417	-0.470294
YCL031C	RRP7	Essential protein involved in rRNA processing and ribosome biogenesis	0.103187	-0.486861	-0.153922
YCL032W	STE50	Protein involved in mating response, invasivefilamentous growth, and osmotolerance, acts as an adaptor that links G protein-associated Cdc42p-Ste20p complex to the effector Ste11p to modulate signal transduction	-0.0162223	-0.629683	0.228993
YCL033C	---	Hypothetical protein	0.410931	0.420909	0.489908
YCL034W	LSB5	Protein of unknown function, binds Las17p, which is a homolog of human Wiskott-Aldrich Syndrome protein involved in actin patch assembly and actin polymerization	0.258705	-0.054908	0.458294
YCL035C	GRX1	Hydroperoxide and superoxide-radical responsive heat-stable glutathione-dependent disulfide oxidoreductase with active site cysteine pair, protects cells from oxidative damage	-0.0926456	-0.0967925	0.0833976
YCL036W	GFD2	Protein of unknown function, identified as a high-copy suppressor of a dbp5 mutation	-0.29689	0.293649	0.17848
YCL037C	SRO9	Cytoplasmic RNA-binding protein that associates with translating ribosomes, involved in heme regulation of Hap1p as a component of the HMC complex, also involved in the organization of actin filaments, contains a La motif	0.0151282	0.966093	0.0766192
YCL038C	ATG22	Protein required for the breakdown of autophagic vesicles in the vacuole during autophagy, putative integral membrane protein that localizes to vacuolar membranes and punctate structures attached to the vacuole	0.386653	0.550592	0.220549
YCL039W	GID7	Protein of unknown function, involved in proteasome-dependent catabolite inactivation of fructose-1,6-bisphosphatase, contains six WD40 repeats, computational analysis suggests that Gid7p and Moh1p have similar functions	0.083151	-0.170718	0.00250299
YCL040W	GLK1	Hypothetical protein Glucokinase, catalyzes the phosphorylation of glucose at C6 in the first irreversible step of glucose metabolism, one of three glucose phosphorylating enzymes, expression regulated by non-fermentable carbon sources	-0.140484	-0.11628	-0.0905817
YCL042W	GLK1	Hypothetical protein Glucokinase, catalyzes the phosphorylation of glucose at C6 in the first irreversible step of glucose metabolism, one of three glucose phosphorylating enzymes, expression regulated by non-fermentable carbon sources	0.256574	0.485941	0.16408
YCL043C	PDI1	Protein disulfide isomerase, multifunctional protein resident in the endoplasmic reticulum lumen, essential for the formation of disulfide bonds in secretory and cell-surface proteins, unscrambles non-native disulfide bonds	-0.122536	-0.0917731	-0.121363
YCL044C	---	Hypothetical protein	0.329816	0.648057	0.434243
YCL045C	---	Hypothetical protein	0.0883143	0.214259	0.136097
YCL047C	---	Hypothetical protein	0.835066	0.586308	0.758854
YCL048W	SPS22	Protein of unknown function, redundant with Sps2p for the organization of the beta-glucan layer of the spore wall	-0.738897	0.201858	0.594989
YCL049C	---	Hypothetical protein	-0.291433	-0.304707	-0.436139
YCL050C	APA1	Diadenosine 5,5-P1,P4-tetraphosphate phosphorylase I (AP4A phosphorylase), involved in catabolism of bis(5-nucleosidyl) tetraphosphates, has similarity to Apa2p	0.0695814	0.237561	0.182178
YCL051W	LRE1	Protein involved in control of cell wall structure and stress response, inhibits Cbk1p protein kinase activity, overproduction confers resistance to cell-wall degrading enzymes	-0.0303655	-0.661723	-0.248071
YCL052C	PBN1	Essential component of glycosylphosphatidylinositol-mannosyltransferase I, required for the autocatalytic post-translational processing of the protease B precursor Prb1p, localizes to ER in lumenal orientation, homolog of mammalian PIG-X	0.0813895	-0.227498	0.0304287
YCL054W	SPB1	AdoMet-dependent methyltransferase involved in rRNA processing and 60S ribosomal subunit maturation, methylates G2922 in the putative tRNA docking site of the large subunit rRNA and in the absence of snR52, U2921, suppressor of PAB1 mutants	-0.0190445	-0.396527	-0.118881
YCL055W	KAR4	Transcription factor required for induction of KAR3 and CIK1 during mating, also required during meiosis, exists in two forms, a slower-migrating form more abundant during vegetative growth and a faster-migrating form induced by pheromone	-0.111362	-0.155267	-0.0377685
YCL056C	---	Protein of unknown function, green fluorescent protein (GFP)-fusion protein localizes to the cytoplasm in a punctate pattern	-0.246045	-0.52884	-0.0908874
YCL057C-A	---	Hypothetical protein, has similarity to proteins in S. pombe, C. elegans, D. melanogaster.	-0.212461	-0.248586	-0.149456
YCL057W	PRD1	Zinc metalloendopeptidase, found in the cytoplasm and intermembrane space of mitochondria, with Cym1p, involved in degradation of mitochondrial proteins and of presequence peptides cleaved from imported proteins	-0.42954	-0.158475	-0.333949
YCL058C	FYV5	Protein of unknown function, required for survival upon exposure to K1 killer toxin, involved in ion homeostasis	-0.428321	-0.309157	-0.187635
YCL059C	KRR1	Essential nucleolar protein required for the synthesis of 18S rRNA and for the assembly of 40S ribosomal subunit	-0.245541	-0.700611	-0.074804
YCL061C	MRC1	S-phase checkpoint protein found at replication forks, required for DNA replication, also required for Rad53p activation during DNA replication stress, where it forms a replication-pausing complex with Tof1p and is phosphorylated by Mec1p, protein involved in replication checkpoint	-0.435839	-0.996599	0.111164
YCL063W	VAC17	Protein involved in vacuole inheritance, acts as a vacuole-specific receptor for myosin Myo2p	-0.116037	-1.13621	-0.51583
YCL064C	CHA1	catabolism of hydroxy amino acids, catabolic serine (threonine) dehydratase	-0.266875	-2.86191	-0.437411
YCL066W	MATALPHA1 HMLALPHA1	Transcriptional co-activator involved in regulation of mating-type-specific gene expression, targets the transcription factor Mcm1p to the promoters of alpha-specific genes, one of two genes encoded by the alpha mating type cassette Silenced copy of ALPHA1, encoding a transcriptional coactivator involved in the regulation of mating-type alpha-specific gene expression	-0.271544	0.365768	-0.0987453
YCL068C	BUD5	GTPGDP exchange factor for Rsr1p (Bud1p) required for both axial and bipolar budding patterns, mutants exhibit random budding in all cell types Hypothetical protein	0.49055	0.669749	0.404662
YCL069W	VBA3	Hypothetical protein Permease of basic amino acids in the vacuolar membrane	2.0089	1.95992	0.608167
YCL073C	---	Protein of unconfirmed function, displays a topology characteristic of the Major Facilitators Superfamily of membrane proteins, coding sequence 98% identical to that of YCL073C Protein of unconfirmed function, displays a topology characteristic of the Major Facilitators Superfamily of membrane proteins, coding sequence 98% identical to that of YKR106W	0.188262	0.501141	0.0924671
YCR002C	CDC10	Component of the septin ring of the mother-bud neck that is required for cytokinesis, septins recruit proteins to the neck and can act as a barrier to diffusion at the membrane, and they comprise the 10nm filaments seen with EM	-0.281185	-0.476192	-0.0337641
YCR003W	MRPL32	Mitochondrial ribosomal protein of the large subunit	-0.831676	-1.19088	-0.542455
YCR004C	YCP4	Protein of unknown function, has sequence and structural similarity to flavodoxins, green fluorescent protein (GFP)-fusion protein localizes to the cytoplasm in a punctate pattern	0.493205	0.502669	0.538189
YCR005C	CIT2	Citrate synthase, catalyzes the condensation of acetyl coenzyme A and oxaloacetate to form citrate, peroxisomal isozyme involved in glyoxylate cycle, expression is controlled by Rtg1p and Rtg2p transcription factors	-0.375813	-0.484217	-0.441662
YCR007C	---	Putative integral membrane protein, member of DUP240 gene family	-0.731144	-0.971259	-0.251566
YCR008W	SAT4	SerThr protein kinase involved in salt tolerance, funtions in regulation of Trk1p-Trk2p potassium transporter, partially redundant with Hal5p, has similarity to Npr1p	-0.397572	-0.903122	-0.719723
YCR009C	RVS161	Amphiphysin-like lipid raft protein, subunit of a complex (Rvs161p-Rvs167p) that regulates polarization of the actin cytoskeleton, endocytosis, cell polarity, cell fusion and viability following starvation or osmotic stress	-0.011132	-0.275902	0.139303
YCR010C	ADY2	Acetate transporter required for normal sporulation	-0.573115	-0.435838	-0.421044
YCR011C	ADP1	Putative ATP-dependent permease of the ABC transporter family of proteins	0.447818	0.627649	0.594785
YCR012W	PGK1	3-phosphoglycerate kinase, catalyzes transfer of high-energy phosphoryl groups from the acyl phosphate of 1,3-bisphosphoglycerate to ADP to produce ATP, key enzyme in glycolysis and gluconeogenesis	0.849748	1.19969	1.19084
YCR014C	POL4	DNA polymerase IV, undergoes pair-wise interactions with Dnl4p-Lif1p and Rad27p to mediate repair of DNA double-strand breaks by non-homologous end joining (NHEJ), homologous to mammalian DNA polymerase beta	0.537397	0.0948814	0.396408
YCR015C	---	Hypothetical protein	0.0912612	0.413494	0.748107
YCR016W	---	Hypothetical protein	-0.06387	-0.400169	-0.0952031
YCR017C	CWH43	Putative sensortransporter protein involved in cell wall biogenesis, contains 14-16 transmembrane segments and several putative glycosylation and phosphorylation sites, null mutation is synthetically lethal with pkc1 deletion	-0.412157	-0.0716156	-0.293662
YCR018C	SRD1	Protein involved in the processing of pre-rRNA to mature rRNA, contains a C2C2 zinc finger motif, srd1 mutation suppresses defects caused by the rrp1-1 mutation	-0.10402	0.307907	0.375845
YCR019W	MAK32	Protein necessary for structural stability of L-A double-stranded RNA-containing particles	-0.0690422	-0.0358667	0.00445392
YCR020C	PET18	Protein required for respiratory growth and stability of the mitochondrial genome	0.327513	0.298904	0.229134
YCR020C-A	MAK31	Non-catalytic subunit of N-terminal acetyltransferase of the NatC type, required for replication of dsRNA virus, member of the Sm protein family	-0.393701	-0.00351573	-0.0680278
YCR020W-B	HTL1	Subunit of the RSC chromatin remodeling complex, a multisubunit complex that functions in transcriptional regulation, chromosome stability and establishing sister chromatid cohesion	-0.83489	-0.930992	-0.344525
YCR021C	HSP30	Hydrophobic plasma membrane localized, stress-responsive protein that negatively regulates the H(+)-ATPase Pma1p, induced by heat shock, ethanol treatment, weak organic acid, glucose limitation, and entry into stationary phase	0.0839191	0.166048	0.144591
YCR023C	---	Hypothetical protein	-0.0718378	-0.390804	-0.300865
YCR024C	SLM5	Mitochondrial asparaginyl-tRNA synthetase	-0.431425	0.235332	-0.290427
YCR024C-A	PMP1	May regulate plasma membrane H(+)-ATPase, Proteolipid associated with plasma membrane H(+)-ATPase (Pma1p)	0.282272	0.490918	0.0691076
YCR024C-B	---	Identified by expression profiling and mass spectrometry	0.353499	0.447226	0.248227
YCR026C	---	Hypothetical protein	0.224426	-0.125455	0.110785
YCR027C	RHB1	Putative Rheb-related GTPase involved in regulating canavanine resistance and arginine uptake, member of the Ras superfamily of G-proteins	0.0178052	0.352088	-0.212671
YCR028C	FEN2	Plasma membrane H+-pantothenate symporter, confers sensitivity to the antifungal agent fenpropimorph	-0.196409	0.162967	-0.225343
YCR028C-A	RIM1	Single-stranded DNA-binding protein that is essential for mitochondrial genome maintenance, Single-stranded zinc finger DNA-binding protein	0.206103	0.22967	0.406048
YCR030C	SYP1	Protein with a potential role in actin cytoskeletal organization, overexpression suppresses a pfy1 (profilin) null mutation	0.802133	1.1621	1.11258
YCR031C	RPS14B RPS14A	Ribosomal protein 59 of the small subunit, required for ribosome assembly and 20S pre-rRNA processing, mutations confer cryptopleurine resistance, nearly identical to Rps14Ap and similar to E. coli S11 and rat S14 ribosomal proteins Ribosomal protein 59 of the small subunit, required for ribosome assembly and 20S pre-rRNA processing, mutations confer cryptopleurine resistance, nearly identical to…	0.278145	0.244157	0.312747
YCR032W	BPH1	Protein homologous to human Chediak-Higashi syndrome protein and murine beige gene, which are implicated in disease syndromes due to defective lysosomal trafficking	0.588684	0.0574089	0.49544
YCR033W	SNT1	Subunit of the Set3C deacetylase complex, putative DNA-binding protein	-0.231763	-0.32276	-0.289731
YCR034W	FEN1	Fatty acid elongase, involved in sphingolipid biosynthesis, acts on fatty acids of up to 24 carbons in length, mutations have regulatory effects on 1,3-beta-glucan synthase, vacuolar ATPase, and the secretory pathway	-0.00491732	0.929548	0.374604
YCR035C	RRP43	Protein involved in rRNA processing, component of the exosome 3->5 exonuclease complex with Rrp41p, Rrp42p, Rrp4p and Dis3p, required for efficient maturation of 5.8S, 18S and 25S rRNA	0.0697543	-0.725696	-0.142771
YCR036W	RBK1	Putative ribokinase	0.175598	-0.0284498	0.029612
YCR037C	PHO87	Low-affinity inorganic phosphate (Pi) transporter, involved in activation of PHO pathway, expression is independent of Pi concentration and Pho4p activity, contains 12 membrane-spanning segments	-0.170793	0.296128	0.148793
YCR038C	HMRA2 BUD5 MATALPHA2 HMLALPHA2	Silenced copy of A2, encoding a protein of with similarity to Alpha2p that is required along with A1p for inhibiting expression of the HO endonuclease in aalpha HOHO diploid cells with an active mating-type interconversion system GTPGDP exchange factor for Rsr1p (Bud1p) required for both axial and bipolar budding patterns, mutants exhibit random budding in all cell types Homeobox-domain containin…	0.629258	0.445637	0.449096
YCR042C	TAF2	TFIID subunit (150 kDa), involved in RNA polymerase II transcription initiation	-0.296057	-0.824673	-0.378016
YCR043C	---	Hypothetical protein	-0.85934	0.0260176	-0.604663
YCR044C	PER1	Vacuolar membrane protein that seems to be involved in Mn2+ homeostasis, mutant is dependent on activation of the unfolded protein response pathway for viability	-0.0216026	0.923868	0.315633
YCR045C	---	Hypothetical protein	-0.616134	-0.329216	-0.474177
YCR046C	IMG1	Mitochondrial ribosomal protein of the small subunit, required for respiration and for maintenance of the mitochondrial genome	0.0472641	0.153078	-0.0882742
YCR047C	BUD23	Protein involved in bud-site selection, diploid mutants display a random budding pattern instead of the wild-type bipolar pattern	-0.0126311	-0.278921	-0.0773698
YCR048W	ARE1	Acyl-CoA:sterol acyltransferase, isozyme of Are2p, endoplasmic reticulum enzyme that contributes the major sterol esterification activity in the absence of oxygen	0.00326233	0.748837	0.0782806
YCR051W	---	Hypothetical protein	0.402883	0.0689339	0.629765
YCR052W	RSC6	One of 15 subunits of the Remodel the Structure of Chromatin (RSC) complex, essential for mitotic growth, homolog of SWISNF subunit Swp73p	0.41114	0.173001	0.247162
YCR053W	THR4	Threonine synthase, conserved protein that catalyzes formation of threonine from 0-phosphohomoserine, expression is regulated by the GCN4-mediated general amino acid control pathway	0.295944	0.0131092	-0.0145281
YCR054C	CTR86	Essential protein of unknown function	0.191697	0.121228	-0.0528768
YCR057C	PWP2	Conserved 90S pre-ribosomal component essential for proper endonucleolytic cleavage of the 35 S rRNA precursor at A0, A1, and A2 sites, contains eight WD-repeats, PWP2 deletion leads to defects in cell cycle and bud morphogenesis	-0.488368	-0.0751949	-0.642024
YCR059C	YIH1	Protein that inhibits activation of Gcn2p, an eIF2 alpha subunit protein kinase, by competing for Gcn1p binding, thus impacting gene expression in response to starvation, has sequence and functional similarity to the mouse IMPACT gene	0.470622	1.16101	0.363606
YCR060W	TAH1	HSP90 cofactor, interacts with Hsp82p, Pih1p, Rvb1 and Rvb2, contains a single TPR domain with at least two TPR motifs	-2.27083	-2.21878	-1.83011
YCR061W	---	Protein of unknown function, green fluorescent protein (GFP)-fusion protein localizes to the cytoplasm in a punctate pattern	0.0422137	0.500372	-0.114963
YCR063W	BUD31	Protein involved in bud-site selection, diploid mutants display a random budding pattern instead of the wild-type bipolar pattern	0.228217	0.50505	-0.00268594
YCR065W	HCM1	Forkhead transcription factor involved in cell cycle specific transcription of SPC110, encoding a spindle pole body (SPB) calmodulin binding protein, dosage-dependent suppressor of calmodulin mutants with specific defects in SPB assembly	0.43041	1.19148	0.715239
YCR066W	RAD18	Protein involved in postreplication repair, binds single-stranded DNA and has single-stranded DNA dependent ATPase activity, forms heterodimer with Rad6p, contains RING-finger motif	-0.0427539	-0.549771	-0.256596
YCR067C	SED4	Integral endoplasmic reticulum membrane protein, functions as a positive regulator of Sar1p probably through inhibition of GTPase activation by Sec23p, binds Sec16p, participates in vesicle formation, similar to Sec12p	-0.0991381	0.616369	0.28039
YCR068W	ATG15	Lipase, required for intravacuolar lysis of autophagic bodies, located in the endoplasmic reticulum membrane and targeted to intravacuolar vesicles during autophagy via the multivesicular body (MVB) pathway	0.431652	0.544379	0.243402
YCR069W	CPR4	Peptidyl-prolyl cis-trans isomerase (cyclophilin), catalyzes the cis-trans isomerization of peptide bonds N-terminal to proline residues, has a potential role in the secretory pathway	0.205746	0.341074	0.16503
YCR071C	IMG2	Mitochondrial ribosomal protein of the small subunit	-1.13577	-1.64885	-0.999534
YCR072C	---	Protein required for cell viability	-0.236463	0.375386	-0.48862
YCR073C	SSK22	MAP kinase kinase kinase of the HOG1 mitogen-activated signaling pathway, functionally redundant with, and homologous to, Ssk2p, interacts with and is activated by Ssk1p, phosphorylates Pbs2p	0.587327	-0.0203259	0.433833
YCR073W-A	SOL2	Protein with a possible role in tRNA export, shows similarity to glucose-6-phosphate dehydrogenase non-catalytic domains but does not exhibit this enzymatic activity, homologous to Sol1p, Sol3p, and Sol4p	0.108122	0.135423	-0.0836596
YCR075C	ERS1	Protein with similarity to human cystinosin, which is a H(+)-driven transporter involved in L-cystine export from lysosomes and implicated in the disease cystinosis, contains seven transmembrane domains	0.764309	1.29994	0.906288
YCR075W-A	---	Identified by homology to <i>Ashbya gossypii<i>	0.123899	0.0322303	0.194275
YCR076C	---	Hypothetical protein	0.419047	0.663463	0.454255
YCR077C	PAT1	Topoisomerase II-associated deadenylation-dependent mRNA-decapping factor, also required for faithful chromosome transmission, maintenance of rDNA locus stability, and protection of mRNA 3-UTRs from trimming, functionally linked to Pab1p	0.10545	0.331935	0.0700369
YCR079W	---	Hypothetical protein	0.253577	0.709097	0.187839
YCR081W	SRB8	RNA polymerase II mediator complex subunit	0.405695	-0.0694544	0.181033
YCR082W	---	Protein of unknown function, proposed to be a Ada Histone acetyltransferase complex component, GFP tagged protein is localized to the cytoplasm and nucleus	-0.192631	-0.596929	-0.0779131
YCR083W	TRX3	Mitochondrial thioredoxin, highly conserved oxidoreductase required to maintain the redox homeostasis of the cell, forms the mitochondrial thioredoxin system with Trr2p, redox state is maintained by both Trr2p and Glr1p	0.572181	0.450635	0.557185
YCR084C	TUP1	General repressor of transcription, forms complex with Cyc8p, involved in the establishment of repressive chromatin structure through interactions with histones H3 and H4, appears to enhance expression of some genes	0.420688	0.675363	0.347985
YCR086W	CSM1	Protein that forms a complex with Lrs4p, located in the nucleolus, Lrs4p-Csm1p heterodimer binds to Mam1p at kinetochores during meiosis I to mediate accurate chromosome segregation, may be involved in premeiotic DNA replication	-0.155223	-0.495152	-0.0373319
YCR087C-A	---	Hypothetical protein	-0.653387	-0.398103	0.0250832
YCR088W	ABP1	Actin-binding protein of the cortical actin cytoskeleton, important for activation of the Arp23 complex that plays a key role actin in cytoskeleton organization	0.25024	0.0564469	0.53016
YCR089W	FIG2	Cell wall adhesin, expressed specifically during mating, may be involved in maintenance of cell wall integrity during mating	-0.0940188	0.631827	-0.0417005
YCR090C	---	Hypothetical protein	-0.366176	-0.515518	-0.139093
YCR091W	KIN82	Putative serinethreonine protein kinase, most similar to cyclic nucleotide-dependent protein kinase subfamily and the protein kinase C subfamily	0.408807	-0.0646636	0.431592
YCR092C	MSH3	Mismatch repair protein, forms dimers with Msh2p that mediate repair of insertion or deletion mutations and removal of nonhomologous DNA ends, contains a PCNA (Pol30p) binding motif required for genome stability	0.195859	0.332982	0.179813
YCR093W	CDC39	Component of the CCR4-NOT complex, which has multiple roles in regulating mRNA levels including regulation of transcription and destabilizing mRNAs by deadenylation, basal transcription factor	0.357164	-0.152615	0.127773
YCR094W	CDC50	Endosomal protein that regulates cell polarity, similar to Ynr048wp and Lem3p	0.176945	-0.0601661	0.174323
YCR095C	---	Cytoplasmic protein required for replication of Brome mosaic virus in S. cerevisiae, which is a model system for studying replication of positive-strand RNA viruses in their natural hosts	-0.298482	-0.66708	-0.221412
YCR096C	HMRA2 BUD5 MATALPHA2 HMLALPHA2	Silenced copy of A2, encoding a protein of with similarity to Alpha2p that is required along with A1p for inhibiting expression of the HO endonuclease in aalpha HOHO diploid cells with an active mating-type interconversion system GTPGDP exchange factor for Rsr1p (Bud1p) required for both axial and bipolar budding patterns, mutants exhibit random budding in all cell types Homeobox-domain containin…	-0.79466	-0.901219	-0.172869
YCR097W	HMRA1	Silenced copy of A1, encoding a homeobox-domain containing corepressor that interacts with Alpha2p to repress haploid-specific gene transcription in diploid cells	0.0442622	0.0144606	0.0469015
YCR098C	GIT1	Plasma membrane permease, mediates uptake of the phosphatidylinositol metabolite glycerophosphoinositol as a source of the nutrients inositol and phosphate, expression and transport rate are regulated by phosphate and inositol availability	-0.297134	0.716113	0.16936
YCR099C	---	Hypothetical protein Hypothetical protein	0.441214	0.854086	0.396359
YCR100C	---	Hypothetical protein Hypothetical protein	0.596448	1.00215	0.398392
YCR101C	---	Hypothetical protein	0.234063	0.454394	0.039164
YCR102C	---	Hypothetical protein Hypothetical protein	-0.11388	1.13525	0.315566
YCR104W	PAU3	Hypothetical protein Hypothetical protein Hypothetical protein Hypothetical protein Hypothetical protein Part of 23-member seripauperin multigene family encoded mainly in subtelomeric regions, active during alcoholic fermentation, regulated by anaerobiosis, negatively regulated by oxygen, repressed by heme	0.251246	1.13329	-0.225983
YCR105W	ADH7	NADPH-dependent cinnamyl alcohol dehydrogenase family member with broad substrate specificity, may be involved in fusel alcohol synthesis	0.149275	0.502064	0.290863
YCR106W	RDS1	Zinc cluster protein involved in conferring resistance to cycloheximide	-0.195339	-0.225887	-0.384302
YCR107W	AAD15 AAD3	Putative aryl-alcohol dehydrogenase with similarity to P. chrysosporium aryl-alcohol dehydrogenase, mutational analysis has not yet revealed a physiological role Putative aryl-alcohol dehydrogenase with similarity to P. chrysosporium aryl-alcohol dehydrogenase, mutational analysis has not yet revealed a physiological role	0.0390032	0.0640731	-0.0208302
YCR108C	---	Identified by gene-trapping, microarray-based expression analysis, and genome-wide homology searching Identified by gene-trapping, microarray-based expression analysis, and genome-wide homology searching Identified by fungal homology and RT-PCR	-0.356147	0.403424	0.197762
YDL001W	RMD1	Cytoplasmic protein required for sporulation	-0.54011	-0.720465	-0.374998
YDL002C	NHP10	Protein related to mammalian high mobility group proteins, likely component of the INO80 complex, which is an ATP-dependent chromatin-remodeling complex	-0.205162	-0.950271	0.0615592
YDL003W	MCD1	Essential protein required for sister chromatid cohesion in mitosis and meiosis, subunit of the cohesin complex, expression is cell cycle regulated and peaks in S phase	-0.419394	0.54634	0.464554
YDL004W	ATP16	Delta subunit of the central stalk of mitochondrial F1F0 ATP synthase, which is a large, evolutionarily conserved enzyme complex required for ATP synthesis	-0.233105	-0.233636	-0.193516
YDL005C	MED2	RNA Polymerase II transcriptional regulation mediator, Stoichiometric member of mediator complex	-0.554726	-1.28677	-0.623719
YDL006W	PTC1	Type 2C protein phosphatase (PP2C), inactivates the osmosensing MAPK cascade by dephosphorylating Hog1p, mutation delays mitochondrial inheritance, deletion reveals defects in precursor tRNA splicing, sporulation and cell separation	-0.343521	-0.936417	-0.485973
YDL007W	RPT2	One of six ATPases of the 19S regulatory particle of the 26S proteasome involved in the degradation of ubiquitinated substrates, required for normal peptide hydrolysis by the core 20S particle	-0.345229	-0.877136	-0.251833
YDL008W	APC11	Catalytic core subunit of the Anaphase-Promoting ComplexCyclosome (APCC), which is a ubiquitin-protein ligase required for degradation of anaphase inhibitors, including mitotic cyclins, during the metaphaseanaphase transition	0.115841	-0.0312933	0.384746
YDL010W	---	Hypothetical protein	-0.512678	-1.3218	-0.618899
YDL012C	---	Plasma membrane protein of unknown function	-0.137228	-0.317054	-0.164748
YDL013W	HEX3	Ring finger protein involved in the DNA damage response with possible recombination role, genetically identified by synthetic lethality with SGS1 (DNA helicase) and TOP3 (DNA topoisomerase), sporulation role, interacts with Slx8p and Lin1p	-0.0846454	-0.344701	-0.0725367
YDL014W	NOP1	Nucleolar protein, component of the small subunit processome complex, which is required for processing of pre-18S rRNA, has similarity to mammalian fibrillarin	0.0771943	0.705755	-0.171395
YDL015C	TSC13	Enoyl reductase that catalyzes the last step in each cycle of very long chain fatty acid elongation, localizes to the ER, highly enriched in a structure marking nuclear-vacuolar junctions, coimmunoprecipitates with elongases Fen1p and Sur4p	0.381055	0.552179	0.392738
YDL017W	CDC7	DDK (Dbf4-dependent kinase) catalytic subunit required for firing origins and replication fork progression in mitosis through phosphorylation of Mcm2-7p complexes and Cdc45p, kinase activity correlates with cyclical DBF4 expression	-0.713176	-0.599043	-0.526545
YDL018C	ERP3	Protein with similarity to Emp24p and Erv25p, member of the p24 family involved in ER to Golgi transport	-0.0865405	-0.106999	-0.0294294
YDL019C	OSH2	Member of an oxysterol-binding protein family with seven members in S. cerevisiae, family members have overlapping, redundant functions in sterol metabolism and collectively perform a function essential for viability	0.0223442	-0.134922	0.0833405
YDL020C	RPN4	Transcription factor that stimulates expression of proteasome genes, Rpn4p levels are in turn regulated by the 26S proteasome in a negative feedback control mechanism, RPN4 is transcriptionally regulated by various stress responses	-0.0753278	-0.396784	-0.410618
YDL021W	GPM2	Homolog of Gpm1p phosphoglycerate mutase which converts 3-phosphoglycerate to 2-phosphoglycerate in glycolysis, may be non-functional derivative of a gene duplication event	1.49421	1.28672	1.99987
YDL022W	GPD1	NAD-dependent glycerol-3-phosphate dehydrogenase, key enzyme of glycerol synthesis, essential for growth under osmotic stress, expression regulated by high-osmolarity glycerol response pathway, homolog of Gpd2p	1.24264	1.4596	1.29395
YDL024C	DIA3	Protein of unknown function, involved in invasive and pseudohyphal growth	-0.551851	0.224742	-0.541912
YDL025C	---	Protein of unknown function, potentially phosphorylated by Cdc28p	-0.540719	-1.128	-0.543944
YDL027C	---	Hypothetical protein	0.315536	-0.0908257	0.255632
YDL028C	MPS1	Dual-specificity kinase required for spindle pole body (SPB) duplication and spindle checkpoint function, substrates include SPB proteins Spc42p, Spc110p, and Spc98p, mitotic exit network protein Mob1p, and checkpoint protein Mad1p	0.0155102	0.112351	-7.47e-05
YDL029W	ARP2	Essential component of the Arp23 complex, which is a highly conserved actin nucleation center required for the motility and integrity of actin patches, involved in endocytosis and membrane growth and polarity	-0.065662	-0.447171	-0.0322757
YDL030W	PRP9	Subunit of the SF3a splicing factor complex, required for spliceosome assembly, acts after the formation of the U1 snRNP-pre-mRNA complex	-0.221524	-0.369017	-0.239276
YDL031W	DBP10	Putative ATP-dependent RNA helicase of the DEAD-box protein family, constituent of 66S pre-ribosomal particles, essential protein involved in ribosome biogenesis	-0.226298	-0.643862	-0.186192
YDL033C	SLM3	tRNA-specific 2-thiouridylase, responsible for 2-thiolation of the wobble base of mitochondrial tRNAs, human ortholog is implicated in myoclonus epilepsy associated with ragged red fibers (MERRF)	-0.20088	0.363034	0.031025
YDL035C	GPR1	Plasma membrane G protein coupled receptor (GPCR) that interacts with the heterotrimeric G protein alpha subunit, Gpa2p, and with Plc1p, sensor that integrates nutritional signals with the modulation of cell fate via PKA and cAMP synthesis	0.132566	-0.208475	0.0756577
YDL036C	---	Hypothetical protein	-0.215155	-0.746051	-0.125447
YDL037C	BSC1	Protein of unconfirmed function, similar to cell surface flocculin Muc1p, ORF exhibits genomic organization compatible with a translational readthrough-dependent mode of expression	-0.656756	0.760184	-1.42849
YDL038C	PRM7	Hypothetical protein Pheromone-regulated protein, predicted to have one transmembrane segment, promoter contains Gcn4p binding elements	-0.717343	0.599469	-1.55572
YDL039C	PRM7	Hypothetical protein Pheromone-regulated protein, predicted to have one transmembrane segment, promoter contains Gcn4p binding elements	-0.564959	0.558457	-1.27865
YDL040C	NAT1	Subunit of the N-terminal acetyltransferase NatA (Nat1p, Ard1p, Nat5p), N-terminally acetylates many proteins, which influences multiple processes such as the cell cycle, heat-shock resistance, mating, sporulation, and telomeric silencing	-0.302766	-0.119984	-0.0170863
YDL042C	SIR2	Conserved NAD+ dependent histone deacetylase of the Sirtuin family involved in regulation of lifespan, plays roles in silencing at HML, HMR, telomeres, and the rDNA locus, negatively regulates initiation of DNA replication	0.976228	0.627581	0.838261
YDL043C	PRP11	Subunit of the SF3a splicing factor complex, required for spliceosome assembly	-0.155979	-0.282351	0.0920492
YDL044C	MTF2	Mitochondrial matrix protein that interacts with an N-terminal region of mitochondrial RNA polymerase (Rpo41p) and couples RNA processing and translation to transcription	-0.280769	-0.672812	-0.162431
YDL045C	FAD1	Flavin adenine dinucleotide (FAD) synthetase, performs the second step in synthesis of FAD from riboflavin	0.200315	-0.126394	0.160356
YDL045W-A	MRP10	Mitochondrial ribosomal protein of the small subunit	-0.543575	-0.962905	-0.689952
YDL046W	---	Putative homolog of human NPC2He1, which is a cholesterol-binding protein whose deficiency causes Niemann-Pick type C2 disease involving retention of cholesterol in lysosomes	0.280306	0.43895	0.332708
YDL047W	SIT4	Type 2A-related serine-threonine phosphatase that functions in the G1S transition of the mitotic cycle, cytoplasmic and nuclear protein that modulates functions mediated by Pkc1p including cell wall and actin cytoskeleton organization	0.228667	0.034865	-0.163203
YDL048C	STP4	Protein involved in pre-tRNA splicing and in uptake of branched-chain amino acids	0.444346	0.30111	0.149292
YDL049C	KNH1	Protein with similarity to Kre9p, which is involved in cell wall beta 1,6-glucan synthesis, overproduction suppresses growth defects of a kre9 null mutant	1.144	-0.115553	0.666139
YDL051W	LHP1	RNA binding protein required for maturation of tRNA and snRNA precursors, acts as a molecular chaperone for RNAs transcribed by polymerase III, homologous to human La (SS-B) autoantigen	0.375104	-0.0710745	0.424556
YDL052C	SLC1	1-acyl-sn-gylcerol-3-phosphate acyltransferase, catalyzes the acylation of lysophosphatidic acid to form phosphatidic acid, a key intermediate in lipid metabolism, located in lipid particles and endoplasmic reticulum	-0.168748	0.452885	-0.0196331
YDL053C	PBP4	Pbp1p binding protein, interacts strongly with Pab1p-binding protein 1 (Pbp1p) in the yeast two-hybrid system	-0.398147	-1.23829	-0.637272
YDL054C	MCH1	Protein with similarity to mammalian monocarboxylate permeases, which are involved in transport of monocarboxylic acids across the plasma membrane, mutant is not deficient in monocarboxylate transport	-0.151041	-0.0877259	-0.354484
YDL055C	PSA1	GDP-mannose pyrophosphorylase (mannose-1-phosphate guanyltransferase), synthesizes GDP-mannose from GTP and mannose-1-phosphate in cell wall biosynthesis, required for normal cell wall structure	0.461883	0.172866	0.315364
YDL056W	MBP1	Transcription factor involved in regulation of cell cycle progression from G1 to S phase, forms a complex with Swi6p that binds to MluI cell cycle box regulatory element in promoters of DNA synthesis genes	-0.325026	-0.751721	-0.401914
YDL057W	---	Hypothetical protein	1.62774	1.82243	1.39689
YDL058W	USO1	Essential protein involved in intracellular protein transport, coiled-coil protein necessary for transport from ER to Golgi, required for assembly of the ER-to-Golgi SNARE complex	-0.00624094	-0.870652	0.0232284
YDL059C	RAD59	Protein involved in the repair of double-strand breaks in DNA during vegetative growth via recombination and single-strand annealing, anneals complementary single-stranded DNA, homologous to Rad52p	-0.0497452	1.15364	0.725024
YDL060W	TSR1	Protein required for processing of 20S pre-rRNA in the cytoplasm, associates with pre-40S ribosomal particles	0.344656	0.56943	0.283828
YDL061C	RPS29A RPS29B	Protein component of the small (40S) ribosomal subunit, nearly identical to Rps29Bp and has similarity to rat S29 and E. coli S14 ribosomal proteins Protein component of the small (40S) ribosomal subunit, nearly identical to Rps29Ap and has similarity to rat S29 and E. coli S14 ribosomal proteins	0.28253	0.32755	0.381238
YDL063C	---	Hypothetical protein	-0.180934	-0.35764	-0.481774
YDL064W	UBC9	SUMO-conjugating enzyme involved in the Smt3p conjugation pathway, nuclear protein required for S- and M-phase cyclin degradation and mitotic control, involved in proteolysis mediated by the anaphase-promoting complex cyclosome (APCC)	0.0819539	0.0692212	-0.0524135
YDL065C	PEX19	Chaperone and import receptor for newly-synthesized class I peroxisomal membrane proteins (PMPs), binds PMPs in the cytoplasm and delivers them to the peroxisome for subsequent insertion into the peroxisomal membrane	-0.603692	-0.92755	-0.459378
YDL066W	IDP1	Mitochondrial NADP-specific isocitrate dehydrogenase, catalyzes the oxidation of isocitrate to alpha-ketoglutarate, not required for mitochondrial respiration and may function to divert alpha-ketoglutarate to biosynthetic processes	-0.0799495	-0.08042	-0.224105
YDL067C	COX9	Subunit VIIa of cytochrome c oxidase, which is the terminal member of the mitochondrial inner membrane electron transport chain	-0.265781	-0.188656	-0.241365
YDL069C	CBS1	translational activator of cytochrome b	0.170935	0.0488431	0.115363
YDL070W	BDF2	Protein involved in transcription initiation at TATA-containing promoters, associates with the basal transcription factor TFIID, contains two bromodomains, corresponds to the C-terminal region of mammalian TAF1, redundant with Bdf1p	-0.644566	-1.28954	-0.611299
YDL072C	---	Endoplasmic reticulum transmembrane protein, homolog of human BAP31 protein	0.446978	0.637289	0.537051
YDL073W	---	Hypothetical protein	-0.149604	-0.0474823	-0.155601
YDL074C	BRE1	E3 ubiquitin ligase for Rad6p, required for the ubiquitination of histone H2B, recruitment of Rad6p to promoter chromatin and subsequent methylation of histone H3 (on L4 and L79), contains RING finger domain	-0.495549	-0.899828	-0.599502
YDL075W	RPL31B RPL31A	Protein component of the large (60S) ribosomal subunit, nearly identical to Rpl31Ap and has similarity to rat L31 ribosomal protein, associates with the karyopherin Sxm1p Protein component of the large (60S) ribosomal subunit, nearly identical to Rpl31Bp and has similarity to rat L31 ribosomal protein, associates with the karyopherin Sxm1p	0.368916	0.104419	0.515406
YDL076C	RXT3	Protein of unknown function, may be involved in chromatin silencing	0.639157	0.144814	0.186861
YDL077C	VAM6	Vacuolar protein that plays a critical role in the tethering steps of vacuolar membrane fusion by facilitating guanine nucleotide exchange on small guanosine triphosphatase Ypt7p	0.398217	-0.0625452	0.348849
YDL078C	MDH3	Cytoplasmic malate dehydrogenase, catalyzes interconversion of malate and oxaloacetate, involved in the glyoxylate cycle	-0.145087	-0.234547	-0.169835
YDL079C	MRK1	Glycogen synthase kinase 3 (GSK-3) homolog, one of four GSK-3 homologs in S. cerevisiae that function to activate Msn2p-dependent transcription of stress responsive genes and that function in protein degradation	0.0728465	0.423331	0.377689
YDL080C	THI3	Probable decarboxylase, required for expression of enzymes involved in thiamine biosynthesis, may have a role in catabolism of amino acids to long-chain and complex alcohols	-0.232158	-0.377142	-0.254955
YDL081C	RPP1A	Ribosomal protein P1 alpha, a component of the ribosomal stalk, which is involved in the interaction between translational elongation factors and the ribosome, accumulation of P1 in the cytoplasm is regulated by phosphorylation and interaction with the P2 stalk component	0.394171	0.408273	0.355092
YDL082W	RPL13B RPL13A	Protein component of the large (60S) ribosomal subunit, nearly identical to Rpl13Ap, not essential for viability, has similarity to rat L13 ribosomal protein Protein component of the large (60S) ribosomal subunit, nearly identical to Rpl13Bp, not essential for viability, has similarity to rat L13 ribosomal protein	1.21262	0.766573	1.25432
YDL083C	RPS16B	Protein component of the small (40S) ribosomal subunit, identical to Rps16Ap and has similarity to E. coli S9 and rat S16 ribosomal proteins	0.843985	0.745519	0.868892
YDL084W	SUB2	Component of the TREX complex required for nuclear mRNA export, DEAD-box RNA helicase involved in early and late steps of spliceosome assembly, homolog of the human splicing factor hUAP56	-0.259653	-0.287413	-0.252239
YDL085C-A	---	Hypothetical protein	-1.43852	-1.35747	-0.497103
YDL085W	NDE2	Mitochondrial external NADH dehydrogenase, catalyzes the oxidation of cytosolic NADH, Nde1p and Nde2p are involved in providing the cytosolic NADH to the mitochondrial respiratory chain	0.116029	0.26443	0.164099
YDL086W	---	Hypothetical protein	0.0199402	0.370555	0.136025
YDL087C	LUC7	Essential protein associated with the U1 snRNP complex, splicing factor involved in recognition of 5 splice site	0.00270299	-0.311691	-0.0337179
YDL088C	ASM4	Nuclear pore complex subunit, part of a subcomplex also containing Nup53p, Nup170p, and Pse1p	-0.170969	-0.419724	-0.165793
YDL089W	---	Protein of unknown function, interacts with meiotic division protein Csm1p, green fluorescent protein (GFP)-fusion protein localizes to the nuclear periphery, potential Cdc28p substrate	0.107761	0.0379896	-0.000149547
YDL090C	RAM1	Beta subunit of the CAAX farnesyltransferase (FTase) that prenylates the a-factor mating pheromone and Ras proteins, required for the membrane localization of Ras proteins and a-factor, homolog of the mammalian FTase beta subunit	-0.717798	-0.441577	-0.245196
YDL091C	UBX3	UBX (ubiquitin regulatory X) domain-containing protein that interacts with Cdc48p, green fluorescent protein (GFP)-fusion protein localizes to the cytoplasm in a punctate pattern	0.216889	-0.0823945	0.38576
YDL092W	SRP14	Signal recognition particle (SRP) subunit, interacts with the RNA component of SRP to form the Alu domain, which is the region of SRP responsible for arrest of nascent chain elongation during membrane targeting, homolog of mammalian SRP14	-0.43373	-0.940593	-0.306204
YDL093W	PMT5	Protein O-mannosyltransferase, transfers mannose residues from dolichyl phosphate-D-mannose to protein serinethreonine residues, acts in a complex with Pmt3p, can instead interact with Pmt2p in some conditions, target for new antifungals	-0.223036	0.190326	-0.304871
YDL095W	PMT1	Protein O-mannosyltransferase, transfers mannose residues from dolichyl phosphate-D-mannose to protein serinethreonine residues, acts in a complex with Pmt2p, can instead interact with Pmt3p in some conditions, target for new antifungals	-0.0698363	-0.0713738	-0.159576
YDL097C	RPN6	Essential, non-ATPase regulatory subunit of the 26S proteasome lid required for the assembly and activity of the 26S proteasome, the human homolog (S9 protein) partially rescues Rpn6p depletion	-0.383746	-0.787997	-0.309261
YDL098C	SNU23	23 kD U4U6.U5 snRNP associated protein, Putative RNA binding zinc finger protein	0.459446	-0.0144876	0.396954
YDL099W	---	Protein of unknown function, green fluorescent protein (GFP)-fusion protein localizes to the cytoplasm in a punctate pattern	-0.0939149	-0.483696	0.0265701
YDL100C	ARR4	ATPase, involved in resistance to heat and metal stress, active as a dimer, normally localized to the cytosol, but appears to localize to late endosomes under stress conditions	-0.545487	-0.586308	-0.205028
YDL101C	DUN1	Cell-cycle checkpoint serine-threonine kinase required for DNA damage-induced transcription of certain target genes, phosphorylation of Rad55p and Sml1p, and transient G2M arrest after DNA damage, also regulates postreplicative DNA repair	-0.0253314	0.233402	0.212358
YDL102W	CDC2	Catalytic subunit of DNA polymerase delta, required for chromosomal DNA replication during mitosis and meiosis, intragenic recombination, repair of double strand DNA breaks, and DNA replication during nucleotide excision repair (NER)	-0.389426	-0.853472	-0.311086
YDL103C	QRI1	UDP-N-acetylglucosamine pyrophosphorylase, catalyzes the formation of UDP-N-acetylglucosamine (UDP-GlcNAc), which is important in cell wall biosynthesis, protein N-glycosylation, and GPI anchor biosynthesis	-0.251569	-0.460587	-0.0472851
YDL104C	QRI7	Putative metalloprotease, similar to O-sialoglycoprotein metallopeptidase from P. haemolytica	0.139369	-0.0431435	0.220015
YDL105W	NSE4	Nuclear protein that plays a role in the function of the Smc5p-Rhc18p complex	-0.0796997	-0.210149	-0.0568692
YDL106C	PHO2	Homeobox transcription factor, regulatory targets include genes involved in phosphate metabolism, binds cooperatively with Pho4p to the PHO5 promoter, phosphorylation of Pho2p facilitates interaction with Pho4p	-0.607072	-0.792647	-0.519592
YDL107W	MSS2	Peripherally bound inner membrane protein of the mitochondrial matrix, required for export of C-terminal tail of Cox2p through the inner membrane	-0.550299	-0.820868	-0.345361
YDL108W	KIN28	Serinethreonine protein kinase, subunit of the transcription factor TFIIH, involved in transcription initiation at RNA polymerase II promoters	0.0636053	-0.180897	-0.0179578
YDL109C	---	Hypothetical protein	0.547154	0.643186	0.0839505
YDL110C	---	Hypothetical protein	0.700486	0.0740575	0.709146
YDL111C	RRP42	Protein involved in rRNA processing, component of the exosome 3->5 exonuclease complex with Rrp4p, Rrp41p, Rrp43p and Dis3p	0.531771	0.67728	0.181004
YDL112W	TRM3	2-O-ribose methyltransferase, catalyzes the ribose methylation of the guanosine nucleotide at position 18 of tRNAs	-0.888644	-0.344677	-0.27706
YDL113C	ATG20	Protein required for transport of aminopeptidase I (Lap4p) through the cytoplasm-to-vacuole targeting pathway, binds phosphatidylinositol-3-phosphate, involved in localization of membranes to the preautophagosome, potential Cdc28p substrate	-0.0579895	-0.880648	-0.0224181
YDL114W	---	Hypothetical protein	0.0790292	0.3752	0.154084
YDL115C	IWR1	Protein of unknown function, deletion causes hypersensitivity to the K1 killer toxin	-0.237254	-0.634833	-0.0680762
YDL116W	NUP84	Subunit of the nuclear pore complex (NPC), forms a subcomplex with Nup85p, Nup120p, Nup145p-C, Sec13p, and Seh1p that plays a role in nuclear mRNA export and NPC biogenesis	-0.243389	-0.428354	-0.204019
YDL117W	CYK3	SH3-domain protein located in the mother-bud neck and the cytokinetic actin ring, mutant phenotype and genetic interactions suggest a role in cytokinesis	0.39489	0.760381	0.349488
YDL119C	---	Hypothetical protein	0.26505	0.0588863	0.035244
YDL120W	YFH1	Yeast Frataxin Homologue, mitochondrial protein that regulates mitochondrial iron accumulation	-1.14079	-1.474	-0.957846
YDL121C	---	Hypothetical protein	-0.0616788	-0.11776	0.32288
YDL122W	UBP1	Ubiquitin-specific protease that removes ubiquitin from ubiquitinated proteins, cleaves at the C terminus of ubiquitin fusions irrespective of their size, capable of cleaving polyubiquitin chains	-0.0978207	-0.640637	-0.510161
YDL123W	SNA4	Protein of unknown function, localized to the vacuolar outer membrane	0.183966	0.299603	0.0418807
YDL124W	---	NADPH-dependent alpha-keto amide reductase, reduces aromatic alpha-keto amides, aliphatic alpha-keto esters, and aromatic alpha-keto esters	0.212723	0.210483	0.160949
YDL125C	HNT1	Adenosine 5-monophosphoramidase, interacts physically and genetically with Kin28p, a CDK and TFIIK subunit, and genetically with CAK1, member of the histidine triad (HIT) superfamily of nucleotide-binding proteins and similar to Hint	0.0729001	0.361477	0.117604
YDL126C	CDC48	ATPase in ER, nuclear membrane and cytosol with homology to mammalian p97, in a complex with Npl4p and Ufd1p participates in retrotranslocation of ubiquitinated proteins from the ER into the cytosol for degradation by the proteasome	-0.0932043	-0.322516	-0.0921003
YDL127W	PCL2	G1 cyclin, associates with Pho85p cyclin-dependent kinase (Cdk) to contribute to entry into the mitotic cell cycle, essential for cell morphogenesis, localizes to sites of polarized cell growth	0.123875	0.0455918	0.268734
YDL128W	VCX1	Vacuolar H+Ca2+ exchanger involved in control of cytosolic Ca2+ concentration, has similarity to sodiumcalcium exchangers, including the bovine Na+Ca2+,K+ antiporter	0.210168	0.50268	0.0831605
YDL129W	---	Hypothetical protein	1.00959	0.392512	0.184257
YDL130W	RPP1B	Ribosomal protein P1 beta, component of the ribosomal stalk, which is involved in interaction of translational elongation factors with ribosome, accumulation is regulated by phosphorylation and interaction with the P2 stalk component	0.851953	1.00623	1.03821
YDL130W-A	STF1	Protein involved in regulation of the mitochondrial F1F0-ATP synthase, Stf1p and Stf2p act as stabilizing factors that enhance inhibitory action of the Inh1p protein	-0.238751	-0.412201	-0.0547016
YDL131W	LYS21	Homocitrate synthase isozyme, catalyzes the condensation of acetyl-CoA and alpha-ketoglutarate to form homocitrate, which is the first step in the lysine biosynthesis pathway, highly similar to the other isozyme, Lys20p	0.214805	-0.172894	0.0745408
YDL132W	CDC53	Cullin, structural protein of SCF complexes (which also contain Skp1p, Cdc34p, and an F-box protein) involved in ubiquitination, SCF promotes the G1-S transition by targeting G1 cyclins and the Cln-CDK inhibitor Sic1p for degradation	0.251943	-0.330866	0.281779
YDL133W	---	Hypothetical protein	0.319419	0.022597	0.211594
YDL134C	PPH21	Catalytic subunit of protein phosphatase 2A, functionally redundant with Pph22p, methylated at C terminus, forms alternate complexes with several regulatory subunits, involved in signal transduction and regulation of mitosis	0.143246	0.020936	0.131017
YDL135C	RDI1	Rho GDP dissociation inhibitor involved in the localization and regulation of Cdc42p	-0.185968	-0.845868	-0.0845444
YDL137W	ARF2	ADP-ribosylation factor, GTPase of the Ras superfamily involved in regulation of coated formation vesicles in intracellular trafficking within the Golgi, functionally interchangeable with Arf1p	-0.0754505	-0.12443	-0.120333
YDL138W	RGT2	Plasma membrane glucose receptor, highly similar to Snf3p, both Rgt2p and Snf3p serve as transmembrane glucose sensors generating an intracellular signal that induces expression of glucose transporter (HXT) genes	0.494683	0.941092	0.220159
YDL139C	SCM3	Protein of unknown function, isolated as a high-copy suppressor of mutations in the histone fold domain (HFD) of CSE4	-0.177735	-0.592889	0.0680042
YDL140C	RPO21	RNA polymerase II largest subunit B220, part of central core, phosphorylation of C-terminal heptapeptide repeat domain regulates association with transcription and splicing factors, similar to bacterial beta-prime	0.132391	0.455472	0.389883
YDL141W	BPL1	Biotin:apoprotein ligase, covalently modifies proteins with the addition of biotin, required for acetyl-CoA carboxylase (Acc1p) holoenzyme formation	-0.0412284	0.297108	-0.278716
YDL142C	CRD1	Cardiolipin synthase, produces cardiolipin, which is an important constituent of mitochondrial membranes, required for normal mitochondrial membrane potential and function	0.284652	0.435216	0.486541
YDL143W	CCT4	Subunit of the cytosolic chaperonin Cct ring complex, related to Tcp1p, required for the assembly of actin and tubulins in vivo	-0.0773878	-0.00545743	-0.137303
YDL144C	---	Hypothetical protein	0.346052	0.623082	0.659939
YDL145C	COP1	Alpha subunit of COPI vesicle coatomer complex, which surrounds transport vesicles in the early secretory pathway	0.437291	0.460566	0.252667
YDL146W	---	Protein of unknown function, green fluorescent protein (GFP)-fusion protein localizes to the cell periphery, cytoplasm, bud, and bud neck	0.0314015	0.61869	0.356126
YDL147W	RPN5	Essential, non-ATPase regulatory subunit of the 26S proteasome lid, similar to mammalian p55 subunit and to another S. cerevisiae regulatory subunit, Rpn7p	-0.53135	-0.96778	-0.513376
YDL148C	NOP14	Nucleolar protein, forms a complex with Noc4p that mediates maturation and nuclear export of 40S ribosomal subunits, also present in the small subunit processome complex, which is required for processing of pre-18S rRNA	-0.307055	-0.0898232	-0.104327
YDL149W	ATG9	Transmembrane protein involved in formation of Cvt and autophagic vesicles, cycles between the pre-autophagosomal structure and other cytosolic punctate structures, not found in autophagosomes	0.465178	0.167994	0.429996
YDL150W	RPC53	RNA polymerase III subunit C53	-0.238588	-0.445952	-0.491914
YDL153C	SAS10	Component of the small (ribosomal) subunit (SSU) processosome required for pre-18S rRNa processing, essential nucleolar protein that, when overproduced, disrupts silencing	-0.873598	-1.06085	-0.67688
YDL154W	MSH5	Protein of the MutS family, forms a dimer with Msh4p that facilitates crossovers between homologs during meiosis, msh5-Y823H mutation confers tolerance to DNA alkylating agents, homologs present in C. elegans and humans	0.155053	0.298144	0.329935
YDL155W	CLB3	B-type cyclin involved in cell cycle progression, activates Cdc28p to promote the G2M transition, may be involved in DNA replication and spindle assembly, accumulates during S phase and G2, then targeted for ubiquitin-mediated degradation	0.592747	0.673423	0.459304
YDL156W	---	Hypothetical protein	-0.339774	-0.495459	-0.51342
YDL157C	---	Hypothetical protein	-0.340334	-0.3964	-0.252076
YDL159W	STE7	Signal transducing MAP kinase kinase involved in pheromone response, where it phosphorylates Fus3p, and in the pseudohyphalinvasive growth pathway, through phosphorylation of Kss1p, phosphorylated by Ste11p, degraded by ubiquitin pathway	-0.22807	-0.809331	-0.409189
YDL159W-A	---	Hypothetical protein identified by homology. See FEBS Letters [2000] 487:31-36.	-0.0322964	-0.139491	-0.0858354
YDL160C	DHH1	Cytoplasmic DExDH-box helicase, stimulates mRNA decapping, coordinates distinct steps in mRNA function and decay, interacts with both the decapping and deadenylase complexes, may have a role in mRNA export and translation	-0.370547	0.0299799	-0.360885
YDL160C-A	---	Identified by homology to <i>Ashbya gossypii<i>	-0.0379249	-0.31008	0.0410502
YDL161W	ENT1	Epsin-like protein involved in endocytosis and actin patch assembly and functionally redundant with Ent2p, binds clathrin via a clathrin-binding domain motif at C-terminus	-0.0615875	-0.787855	0.0569925
YDL164C	CDC9	DNA ligase found in the nucleus and mitochondria, an essential enzyme that joins Okazaki fragments during DNA replication, also acts in nucleotide excision repair, base excision repair, and recombination	0.108597	0.355598	0.0487842
YDL165W	CDC36	Component of the CCR4-NOT complex, which has multiple roles in regulating mRNA levels including regulation of transcription and destabilizing mRNAs by deadenylation, basal transcription factor	-0.329537	-0.538724	-0.341479
YDL166C	FAP7	Essential nuclear protein, involved in the oxidative stress response	-0.636677	-0.641762	-0.157801
YDL167C	NRP1	Protein of unknown function, rich in asparagine residues	-0.202558	0.215303	-0.0928235
YDL168W	SFA1	Bifunctional enzyme containing both alcohol dehydrogenase and glutathione-dependent formaldehyde dehydrogenase activities, functions in formaldehyde detoxification and formation of long chain and complex alcohols, regulated by Hog1p-Sko1p	0.349477	0.668201	0.395294
YDL169C	UGX2	Protein of unknown function	0.249288	-0.599547	0.50221
YDL170W	UGA3	Transcriptional activator necessary for gamma-aminobutyrate (GABA)-dependent induction of GABA genes (such as UGA1, UGA2, UGA4), zinc-finger transcription factor of the Zn(2)-Cys(6) binuclear cluster domain type, localized to the nucleus	0.0364987	-0.375817	-0.494961
YDL171C	GLT1	NAD(+)-dependent glutamate synthase (GOGAT), synthesizes glutamate from glutamine and alpha-ketoglutarate, with Gln1p, forms the secondary pathway for glutamate biosynthesis from ammonia, expression regulated by nitrogen source	-1.13912	-0.882555	-1.25535
YDL173W	---	Hypothetical protein	0.00883019	-1.14205	-0.373161
YDL174C	DLD1	D-lactate dehydrogenase, oxidizes D-lactate to pyruvate, transcription is heme-dependent, repressed by glucose, and derepressed in ethanol or lactate, located in the mitochondrial inner membrane	-0.572622	-1.11541	-0.639472
YDL175C	AIR2	RING finger protein that interacts with the arginine methyltransferase Hmt1p, may regulate methylation of Npl3p, which modulates Npl3p function in mRNA processing and export, has similarity to Air1p	-0.170916	-0.826381	-0.012251
YDL176W	---	Hypothetical protein	-0.635465	-1.14423	-0.705346
YDL177C	---	Hypothetical protein	-0.170412	-0.686508	-0.259445
YDL178W	DLD2	D-lactate dehydrogenase, located in the mitochondrial matrix	-0.147612	-0.222312	-0.0675686
YDL179W	PCL9	Cyclin, forms a functional kinase complex with Pho85p cyclin-dependent kinase (Cdk), expressed in late Mearly G1 phase, activated by Swi5p	0.250957	0.571082	0.418167
YDL180W	---	Hypothetical protein	-0.549948	-0.229292	-0.265978
YDL181W	INH1	Protein that inhibits ATP hydrolysis by the F1F0-ATP synthase, inhibitory function is enhanced by stabilizing proteins Stf1p and Stf2p, has similarity to Stf1p and both Inh1p and Stf1p exhibit the potential to form coiled-coil structures	-0.138137	-0.242124	-0.159534
YDL182W	LYS20	Homocitrate synthase isozyme, catalyzes the condensation of acetyl-CoA and alpha-ketoglutarate to form homocitrate, which is the first step in the lysine biosynthesis pathway, highly similar to the other isozyme, Lys21p	-0.186294	-0.181677	-0.45539
YDL183C	---	Hypothetical protein	-0.185697	-0.537982	-0.283441
YDL184C	RPL41A RPL41B	Ribosomal protein L47 of the large (60S) ribosomal subunit, identical to Rpl41Bp and has similarity to rat L41 ribosomal protein, comprised of only 25 amino acids, rpl41a rpl41b double null mutant is viable Ribosomal protein L47 of the large (60S) ribosomal subunit, identical to Rpl41Ap and has similarity to rat L41 ribosomal protein, comprised of only 25 amino acids, rpl41a rpl41b double null mu…	0.174971	-0.33704	0.0387498
YDL185W	TFP1	Vacuolar ATPase V1 domain subunit A containing the catalytic nucleotide binding sites, protein precursor undergoes self-catalyzed splicing to yield the extein Tfp1p and the intein Vde (PI-SceI), which is a site-specific endonuclease	-0.070539	0.0833752	0.0394193
YDL186W	---	Hypothetical protein	0.0212343	0.127809	0.145231
YDL188C	PPH22	Catalytic subunit of protein phosphatase 2A, functionally redundant with Pph21p, methylated at C terminus, forms alternate complexes with several regulatory subunits, involved in signal transduction and regulation of mitosis	1.05599	1.18009	0.987993
YDL189W	RBS1	Protein of unknown function, identified as a high copy suppressor of psk1 psk2 mutations that confer temperature-sensitivity for galactose utilization, proposed to bind single-stranded nucleic acids via its R3H domain	-0.0269566	-0.177962	0.0449778
YDL190C	UFD2	Ubiquitin chain assembly factor (E4) that cooperates with a ubiquitin-activating enzyme (E1), a ubiquitin-conjugating enzyme (E2), and a ubiquitin protein ligase (E3) to conjugate ubiquitin to substrates, also functions as an E3	-0.0479709	-0.427087	-0.0936949
YDL191W	RPL35A RPL35B	Protein component of the large (60S) ribosomal subunit, identical to Rpl35Bp and has similarity to rat L35 ribosomal protein Protein component of the large (60S) ribosomal subunit, identical to Rpl35Ap and has similarity to rat L35 ribosomal protein	0.0641593	-0.26998	0.273989
YDL192W	ARF1	ADP-ribosylation factor, GTPase of the Ras superfamily involved in regulation of coated formation vesicles in intracellular trafficking within the Golgi, functionally interchangeable with Arf2p	-0.224883	-0.456304	-0.100016
YDL193W	---	Protein required for cell viability	0.240367	0.338357	0.278156
YDL194W	SNF3	Plasma membrane glucose sensor that regulates glucose transport, has 12 predicted transmembrane segments, long cytoplasmic C-terminal tail is required for low glucose induction of hexose transporter genes HXT2 and HXT4	-0.141037	-0.351301	-0.152724
YDL195W	SEC31	Essential phosphoprotein component (p150) of the COPII coat of secretory pathway vesicles, in complex with Sec13p, required for ER-derived transport vesicle formation	0.107111	0.386959	0.321371
YDL197C	ASF2	Anti-silencing protein that causes derepression of silent loci when overexpressed	0.228596	-0.225097	0.0941678
YDL198C	GGC1	Mitochondrial GTPGDP transporter, essential for mitochondrial genome maintenance, has a role in mitochondrial iron transport, member of the mitochondrial carrier family, (putative) mitochondrial carrier protein	-0.526043	-0.503398	-0.689659
YDL199C	---	Hypothetical protein	0.0836261	0.466336	0.332656
YDL200C	MGT1	DNA repair methyltransferase (6-O-methylguanine-DNA methylase) involved in protection against DNA alkylation damage	0.176932	-0.544438	0.381352
YDL201W	TRM8	Subunit of a tRNA methyltransferase complex composed of Trm8p and Trm82p that catalyzes 7-methylguanosine modification of tRNA	-0.282742	-0.0701486	0.0465672
YDL202W	MRPL11	Mitochondrial ribosomal protein of the large subunit	-0.805653	-1.31891	-0.881054
YDL203C	---	Hypothetical protein	-0.249617	-0.664439	-0.330828
YDL204W	RTN2	Protein of unknown function, has similarity to mammalian reticulon proteins, member of the RTNLA (reticulon-like A) subfamily	1.85609	2.03206	1.62985
YDL205C	HEM3	Phorphobilinogen deaminase, catalyzes the conversion of 4-porphobilinogen to hydroxymethylbilane, the third step in the heme biosynthetic pathway, localizes to both the cytoplasm and nucleus, expression is regulated by Hap2p-Hap3p	-0.417485	-0.176835	-0.701009
YDL206W	---	Hypothetical protein	0.168377	0.324567	-0.0314342
YDL207W	GLE1	Cytoplasmic nucleoporin required for polyadenylated RNA export but not for protein import, component of Nup82p nuclear pore subcomplex, contains a nuclear export signal	0.17485	-0.103165	0.0440724
YDL208W	NHP2	Nuclear protein related to mammalian high mobility group (HMG) proteins, essential for function of HACA-type snoRNPs, which are involved in 18S rRNA processing	-0.423366	-0.511373	-0.226822
YDL209C	CWC2	Protein involved in pre-mRNA splicing, component of a complex containing Cef1p, interacts with Prp19p, contains an RNA recognition motif, has similarity to S. pombe Cwf2p	0.351319	0.0605484	0.108672
YDL210W	UGA4	Permease that serves as a gamma-aminobutyrate (GABA) transport protein involved in the utilization of GABA as a nitrogen source, catalyzes the transport of putrescine and delta-aminolevulinic acid (ALA), localized to the vacuolar membrane	-0.848648	0.518706	-0.444948
YDL211C	---	Hypothetical protein	-0.0194911	0.676252	0.0595978
YDL212W	SHR3	Endoplasmic reticulum packaging chaperone, required for incorporation of amino acid permeases into COPII coated vesicles for transport to the cell surface	0.352895	0.557892	0.358888
YDL213C	NOP6	Protein with similarity to hydrophilins, which are involved in the adaptive response to hyperosmotic conditions, computational analysis of large-scale protein-protein interaction data suggests a possible role in rRNA processing	-0.383021	-0.745837	-0.123925
YDL214C	PRR2	Protein kinase with a possible role in MAP kinase signaling in the pheromone response pathway	0.766341	0.93151	0.714185
YDL215C	GDH2	NAD(+)-dependent glutamate dehydrogenase, degrades glutamate to ammonia and alpha-ketoglutarate, expression sensitive to nitrogen catabolite repression and intracellular ammonia levels	-0.411271	-0.600482	-0.422933
YDL216C	RRI1	Catalytic subunit of the COP9 signalosome (CSN) complex that acts as an isopeptidase in cleaving the ubiquitin-like protein Nedd8 from SCF ubiquitin ligases, metalloendopeptidase involved in the adaptation to pheromone signaling	0.390303	-0.177372	0.317608
YDL217C	TIM22	Mitochondrial inner membrane protein involved in import of proteins of the ADPATP carrier (AAC) family	-0.310298	-0.266678	-0.308598
YDL218W	---	Hypothetical protein	4.60326	5.36854	3.34319
YDL219W	DTD1	D-Tyr-tRNA(Tyr) deacylase, functions in protein translation, may affect nonsense suppression via alteration of the protein synthesis machinery, ubiquitous among eukaryotes	-0.625057	-0.775952	0.0209179
YDL220C	CDC13	Single stranded DNA-binding protein found at TG1-3 telomere G-tails, regulates telomere replication through recruitment of specific sub-complexes, but the essential function is telomere capping	0.29961	0.67847	0.180105
YDL222C	FMP45	The authentic, non-tagged protein was localized to the mitochondria, cell cortex protein, not required for growth on nonfermentable carbon sources, required for viability in stationary phase	2.17995	2.33157	2.1426
YDL223C	HBT1	Substrate of the Hub1p ubiquitin-like protein that localizes to the shmoo tip (mating projection), mutants are defective for mating projection formation, thereby implicating Hbt1p in polarized cell morphogenesis	2.29022	2.39344	1.74444
YDL224C	WHI4	Putative RNA binding protein and partially redundant Whi3p homolog that regulates the cell size requirement for passage through Start and commitment to cell division	0.259953	0.400372	0.209077
YDL225W	SHS1	One of five related septins (Cdc3p, Cdc10p, Cdc11p, Cdc12p, Shs1p) that form a cortical filamentous collar at the mother-bud neck which is necessary for normal morphogenesis and cytokinesis	-0.793005	-1.11151	-0.666976
YDL226C	GCS1	ADP-ribosylation factor GTPase activating protein (ARF GAP), involved in ER-Golgi transport, shares functional similarity with Glo3p	0.223364	-0.0958718	0.0859479
YDL227C	HO	Site-specific endonuclease required for gene conversion at the MAT locus (homothallic switching) through the generation of a ds DNA break, expression restricted to mother cells in late G1 as controlled by Swi4p-Swi6p, Swi5p and Ash1p	-0.21285	0.160872	0.21785
YDL229W	SSB2 SSB1	Cytoplasmic ATPase that is a ribosome-associated molecular chaperone, may be involved in the folding of newly-synthesized polypeptide chains, member of the heat shock protein 70 (HSP70) family, homolog of SSB1 Cytoplasmic ATPase that is a ribosome-associated molecular chaperone, may be involved in the folding of newly-synthesized polypeptide chains, member of the heat shock protein 70 (HSP70) fam…	0.093279	0.2973	0.206992
YDL230W	PTP1	Phosphotyrosine-specific protein phosphatase that dephosphorylates a broad range of substrates in vivo, including Fpr3p, localized to the cytoplasm and the mitochondria	-0.362616	0.00947633	-0.16718
YDL231C	BRE4	Zinc finger protein containing five transmembrane domains, null mutant exhibits strongly fragmented vacuoles and sensitivity to brefeldin A, a drug which is known to affect intracellular transport	-0.198154	-0.415128	-0.355671
YDL232W	OST4	Subunit of the oligosaccharyltransferase complex of the ER lumen, which catalyzes asparagine-linked glycosylation of newly synthesized proteins, type I membrane protein of 36 residues that binds Stt3p and Ost3p together in a subcomplex	0.0544393	0.433365	0.0907634
YDL233W	---	Hypothetical protein	0.527784	-0.225732	0.0248351
YDL234C	GYP7	GTPase-activating protein for yeast Rab family members including: Ypt7p (most effective), Ypt1p, Ypt31p, and Ypt32p (in vitro), involved in vesicle mediated protein trafficking	0.487906	-0.310432	0.159776
YDL235C	YPD1	Phosphorelay intermediate protein, phosphorylated by the plasma membrane sensor Sln1p in response to osmotic stress and then in turn phosphorylates the response regulators Ssk1p in the cytosol and Skn7p in the nucleus	-0.164394	-0.542003	-0.100912
YDL236W	PHO13	Alkaline phosphatase specific for p-nitrophenyl phosphate, involved in dephosphorylation of histone II-A and casein	0.270345	0.666835	0.210952
YDL237W	---	Hypothetical protein	-0.154512	0.0418704	-0.27471
YDL238C	GUD1	Guanine deaminase, a catabolic enzyme of the guanine salvage pathway producing xanthine and ammonia from guanine, activity is low in exponentially-growing cultures but expression is increased in post-diauxic and stationary-phase cultures	0.264258	0.881923	0.653798
YDL239C	ADY3	Protein required for spore wall formation, thought to mediate assembly of a Don1p-containing structure at the leading edge of the prospore membrane via interaction with spindle pole body components, potentially phosphorylated by Cdc28p	0.0878345	-0.490294	-0.220674
YDL240W	LRG1	Putative GTPase-activating protein (GAP) involved in the Pkc1p-mediated signaling pathway that controls cell wall integrity, appears to specifically regulate 1,3-beta-glucan synthesis	-0.0181087	0.0658144	-0.154728
YDL241W	---	Hypothetical protein	-1.27947	-0.888006	-0.753042
YDL243C	AAD16 AAD4	Putative aryl-alcohol dehydrogenase with similarity to P. chrysosporium aryl-alcohol dehydrogenase, mutational analysis has not yet revealed a physiological role Putative aryl-alcohol dehydrogenase with similarity to P. chrysosporium aryl-alcohol dehydrogenase, involved in the oxidative stress response	-0.938436	-0.371879	-0.622928
YDL244W	THI12 THI11 THI5 THI13	Protein involved in synthesis of the thiamine precursor hydroxymethylpyrimidine (HMP), member of a subtelomeric gene family including THI5, THI11, THI12, and THI13 Protein involved in synthesis of the thiamine precursor hydroxymethylpyrimidine (HMP), member of a subtelomeric gene family including THI5, THI11, THI12, and THI13 Protein involved in synthesis of the thiamine precursor hydroxymethylpy…	0.0514042	0.787688	0.598053
YDL245C	HXT16 HXT15	Protein of unknown function with similarity to hexose transporter family members, expression is repressed by high levels of glucose Protein of unknown function with similarity to hexose transporter family members, expression is induced by low levels of glucose and repressed by high levels of glucose	-0.106748	0.03319	0.0221471
YDL246C	SOR1 SOR2	Sorbitol dehydrogenase, expression is induced in the presence of sorbitol Protein of unknown function, computational analysis of large-scale protein-protein interaction data suggests a possible role in fructose or mannose metabolism	-0.503969	0.316423	-0.0731926
YDL247W	MPH2	Alpha-glucoside permease, transports maltose, maltotriose, alpha-methylglucoside, and turanose, identical to Mph3p, encoded in a subtelomeric position in a region likely to have undergone duplication	-0.325697	0.298874	0.0159725
YDL248W	COS5 COS7	Protein of unknown function, member of a family of conserved, often subtelomerically-encoded proteins Hypothetical protein Protein of unknown function, member of a family of conserved, often subtelomerically-encoded proteins	-0.305267	0.537326	0.211453
YDR001C	NTH1	Neutral trehalase, degrades trehalose, required for thermotolerance and may mediate resistance to other cellular stresses, may be phosphorylated by Cdc28p	-0.0831834	-0.0779977	-0.0981473
YDR002W	YRB1	Yeast Ran Binder 1, suppressor of FUS1, homolog of mouse HTF9a and human RanBP1, nuclear GTPase-activating protein for Ran	-0.0742652	-0.443846	0.0641055
YDR003W	RCR2	Endoplasmic reticulum membrane protein with similarity to Rcr1p, C-terminal region can functionally replace the corresponding region of Rcr1p in conferring Congo Red resistance when overexpressed	0.779496	0.6569	0.677134
YDR003W-A	---	Identified by expression profiling and mass spectrometry	0.0922249	0.11999	-0.0417305
YDR004W	RAD57	Protein that stimulates strand exchange by stabilizing the binding of Rad51p to single-stranded DNA, involved in the recombinational repair of double-strand breaks in DNA during vegetative growth and meiosis, forms heterodimer with Rad55p	-0.297104	-0.476681	-0.48394
YDR005C	MAF1	Negative regulator of RNA polymerase III, component of several signaling pathways that repress polymerase III transcription in response to changes in cellular environment, targets the initiation factor TFIIIB	0.479758	0.411678	0.358926
YDR006C	SOK1	Protein whose overexpression suppresses the growth defect of mutants lacking protein kinase A activity, involved in cAMP-mediated signaling, localized to the nucleus, similar to the mouse testis-specific protein PBS13	-0.303077	-0.70694	-0.521356
YDR009W	GAL3	Transcriptional regulator involved in activation of the GAL genes in response to galactose, forms a complex with Gal80p and Gal4p to relieve inhibition by Gal80p, binds galactose and ATP but does not have galactokinase activity	-1.04517	-1.00887	-0.990177
YDR011W	SNQ2	ABC transporter protein involved in multidrug resistance and resistance to singlet oxygen species	0.362565	0.579061	0.25973
YDR012W	RPL4B	Protein component of the large (60S) ribosomal subunit, nearly identical to Rpl4Ap and has similarity to E. coli L4 and rat L4 ribosomal proteins	0.498365	0.816762	0.557838
YDR013W	PSF1	Subunit of the GINS complex (Sld5p, Psf1p, Psf2p, Psf3p), which binds to DNA replication origins and facilitates assembly of the DNA replication machinery	0.00912497	-0.054857	0.0578579
YDR014W	RAD61	Protein of unknown function, mutation confers radiation sensitivity	-0.146345	-0.622895	-0.091019
YDR016C	DAD1	Essential protein, component of the DASH complex, involved in spindle integrity and kinetochore function, interacts with Duo1p and Dam1p, localizes to intranuclear spindles and kinetochore	-0.340158	-0.349752	-0.110626
YDR017C	KCS1	Inositol hexaphosphate kinase, phosphorylates inositol hexakisphosphate (InsP6) to diphosphoinositol polyphosphates, required for proper vacuole morphology and involved in salt stress response, contains two leucine heptad repeats	-0.454734	-0.822781	-0.478568
YDR018C	---	Hypothetical protein	0.126108	0.441107	0.151431
YDR019C	GCV1	T subunit of the mitochondrial glycine decarboxylase complex, required for the catabolism of glycine to 5,10-methylene-THF, expression is regulated by levels of levels of 5,10-methylene-THF in the cytoplasm	0.671111	0.2708	1.27686
YDR020C	---	Hypothetical protein	-0.0295496	0.0744498	0.0950577
YDR021W	FAL1	Nucleolar protein required for maturation of 18S rRNA, member of the eIF4A subfamily of DEAD-box ATP-dependent RNA helicases	-0.296181	-0.210173	-0.301975
YDR022C	CIS1	Protein of unknown function that may be involved in microtubule organization, high-copy suppressor of CIK1 deletion	-0.115426	0.125953	0.45883
YDR023W	SES1	Cytosolic seryl-tRNA synthetase, class II aminoacyl-tRNA synthetase that aminoacylates tRNA(Ser), displays tRNA-dependent amino acid recognition which enhances discrimination of the serine substrate, interacts with peroxin Pex21p	-0.103177	-0.159151	0.201369
YDR025W	RPS11A RPS11B	Protein component of the small (40S) ribosomal subunit, identical to Rps11Bp and has similarity to E. coli S17 and rat S11 ribosomal proteins Protein component of the small (40S) ribosomal subunit, identical to Rps11Ap and has similarity to E. coli S17 and rat S11 ribosomal proteins	0.929661	0.5875	0.873477
YDR026C	---	Hypothetical protein	0.164258	-0.648827	-0.088175
YDR027C	VPS54	Component of the GARP (Golgi-associated retrograde protein) complex, Vps51p-Vps52p-Vps53p-Vps54p, which is required for the recycling of proteins from endosomes to the late Golgi, potentially phosphorylated by Cdc28p	0.733526	1.16383	0.706821
YDR028C	REG1	Regulatory subunit of type 1 protein phosphatase Glc7p, involved in negative regulation of glucose-repressible genes, involved in RNA processing	-0.549309	-1.22168	-0.668644
YDR030C	RAD28	Protein involved in transcription-coupled repair nucleotide excision repair of UV-induced DNA lesions, homolog of human CSA protein	-0.166805	-0.556944	-0.0301124
YDR031W	---	Hypothetical protein	-0.77879	-0.899333	-0.556859
YDR032C	PST2	Protein of unknown function with similarity to members of a family of flavodoxin-like proteins, induced by oxidative stress in a Yap1p dependent manner, GFP-fusion protein localizes to the cytoplasm in a punctate pattern	0.294375	0.616081	0.436911
YDR033W	MRH1	Protein that localizes primarily to the plasma membrane, also found at the nuclear envelope, has similarity to Hsp30p and Yro2p, which are induced during heat shock	0.545075	0.77951	0.63594
YDR034C	LYS14	Transcriptional activator involved in regulation of genes of the lysine biosynthesis pathway, requires 2-aminoadipate semialdehyde as co-inducer	-0.576274	-1.15826	-0.794859
YDR034C-A	SVL3	Protein of unknown function, mutant phenotype suggests a potential role in vacuolar function, green fluorescent protein (GFP)-fusion protein localizes to the cell periphery, cytoplasm, bud, and bud neck TyB Gag-Pol protein, proteolytically processed to make the Gag, RT, PR, and IN proteins that are required for retrotransposition TyA Gag protein, the main structural constituent of virus-like part…	0.552395	1.09226	0.159174
YDR034W-B	---	Protein of unknown function, green fluorescent protein (GFP)-fusion protein localizes to the cell periphery	1.34141	1.72298	1.29481
YDR035W	ARO3	3-deoxy-D-arabino-heptulosonate-7-phosphate (DAHP) synthase, catalyzes the first step in aromatic amino acid biosynthesis and is feedback-inhibited by phenylalanine	0.149168	-0.645545	-0.527219
YDR036C	EHD3	Protein of unconfirmed function, plays an indirect role in endocytic membrane trafficking, member of a family of enoyl-CoA hydrataseisomerases	-0.24203	-0.93822	-0.68569
YDR037W	KRS1	Lysyl-tRNA synthetase, also identified as a negative regulator of general control of amino acid biosynthesis	-0.214572	-0.904224	-0.891604
YDR038C	ENA1 ENA2 ENA5	P-type ATPase sodium pump, involved in Na+ and Li+ efflux to allow salt tolerance P-type ATPase sodium pump, involved in Na+ efflux to allow salt tolerance, likely not involved in Li+ efflux Protein with similarity to P-type ATPase sodium pumps	0.249264	0.536776	0.363539
YDR041W	RSM10	Mitochondrial ribosomal protein of the small subunit, has similarity to E. coli S10 ribosomal protein, essential for viability, unlike most other mitoribosomal proteins	-0.778752	-1.25843	-0.597652
YDR042C	---	Hypothetical protein	-0.432471	0.150492	0.0289987
YDR043C	NRG1	Transcriptional repressor that recruits the Cyc8p-Tup1p complex to promoters, mediates glucose repression and negatively regulates a variety of processes including filamentous growth and alkaline pH response	-0.00761363	-0.520942	-0.372849
YDR044W	HEM13	Coproporphyrinogen III oxidase, an oxygen requiring enzyme that catalyzes the sixth step in the heme biosynthetic pathway, localizes to the mitochondrial inner membrane, transcription is repressed by oxygen and heme (via Rox1p and Hap1p)	-1.12471	-0.481082	-0.798774
YDR045C	RPC11	RNA polymerase III subunit C11, mediates pol III RNA cleavage activity and is important for termination of transcription	-0.735002	-0.912123	-0.457206
YDR046C	BAP3	Amino acid permease involved in the uptake of cysteine, leucine, isoleucine and valine	0.112286	0.77788	-0.291045
YDR047W	HEM12	Uroporphyrinogen decarboxylase, catalyzes the fifth step in the heme biosynthetic pathway, localizes to both the cytoplasm and nucleus, activity inhibited by Cu2+, Zn2+, Fe2+, Fe3+ and sulfhydryl-specific reagents	-0.184832	0.44501	-0.209717
YDR049W	---	Hypothetical protein	-0.372115	-1.13356	-0.680967
YDR050C	TPI1	Triose phosphate isomerase, abundant glycolytic enzyme, mRNA half-life is regulated by iron availability, transcription is controlled by activators Reb1p, Gcr1p, and Rap1p through binding sites in the 5 non-coding region	0.350934	0.514605	0.468184
YDR051C	---	Hypothetical protein	-0.754457	-0.969676	-0.468693
YDR052C	DBF4	Regulatory subunit of Cdc7p-Dbf4p kinase complex, required for Cdc7p kinase activity and initiation of DNA replication, phosphorylates the Mcm2-7 family of proteins, cell cycle regulated	-0.125115	-0.844829	-0.496419
YDR054C	CDC34	Ubiquitin-conjugating enzyme or E2, together with Skp1p, Rbx1p, Cdc53p, and an F-box protein, forms a ubiquitin-protein ligase called the SCF complex which regulates cell cycle progression by targeting key substrates for degradation	-0.386968	-0.963635	-0.623031
YDR055W	PST1	Cell wall protein that contains a putative GPI-attachment site, secreted by regenerating protoplasts, up-regulated by activation of the cell integrity pathway, as mediated by Rlm1p, upregulated by cell wall damage via disruption of FKS1	0.29006	0.11293	-0.14785
YDR056C	---	Hypothetical protein	-0.1194	-0.485172	0.164923
YDR057W	YOS9	Glycoprotein of the ER membrane involved in ER-to-Golgi transport of glycosylphosphatidylinositol (GPI)-anchored proteins, mutants are defective in ER-associated glycoprotein degradation	-0.0472767	-0.404438	-0.0159009
YDR058C	TGL2	Protein with lipolytic activity towards triacylglycerols and diacylglycerols when expressed in E. coli, role in yeast lipid degradation is unclear	0.282076	0.371419	0.242093
YDR059C	UBC5	Ubiquitin-conjugating enzyme that mediates selective degradation of short-lived and abnormal proteins, central component of the cellular stress response, expression is heat inducible	0.0480514	0.164208	0.070213
YDR060W	MAK21	Constituent of 66S pre-ribosomal particles, required for large (60S) ribosomal subunit biogenesis, involved in nuclear export of pre-ribosomes, required for maintenance of dsRNA virus, homolog of human CAATT-binding protein	-0.833889	-1.05001	-0.542007
YDR061W	---	Mitochondrial protein, member of the ATP-binding cassette (ABC) transporter family, transcriptionally activated by Yrm1p along with genes involved in multidrug resistance	-0.288496	-0.415743	-0.292755
YDR062W	LCB2	Component of serine palmitoyltransferase, responsible along with Lcb1p for the first committed step in sphingolipid synthesis, which is the condensation of serine with palmitoyl-CoA to form 3-ketosphinganine	0.192068	0.186348	-0.134365
YDR063W	---	Hypothetical protein	0.491302	0.286858	0.781413
YDR064W	RPS13	Protein component of the small (40S) ribosomal subunit, has similarity to E. coli S15 and rat S13 ribosomal proteins	0.681936	0.738243	0.802772
YDR065W	---	Hypothetical protein	0.0223835	0.520858	0.233483
YDR066C	---	Hypothetical protein	0.233506	0.76212	0.665404
YDR067C	---	Cytoplasmic protein required for replication of Brome mosaic virus in S. cerevisiae, which is a model system for studying replication of positive-strand RNA viruses in their natural hosts	0.0709766	-0.46397	0.357304
YDR068W	DOS2	Protein of unknown function, green fluorescent protein (GFP)-fusion protein localizes to the cytoplasm	-0.712832	-1.40248	-0.145373
YDR069C	DOA4	Ubiquitin hydrolase, required for recycling ubiquitin from proteasome-bound ubiquitinated intermediates, acts at the late endosomeprevacuolar compartment to recover ubiquitin from ubiquitinated membrane proteins en route to the vacuole	-0.113411	0.0789602	0.0960738
YDR070C	---	The authentic, non-tagged protein was localized to the mitochondria	0.298528	0.302657	0.210493
YDR071C	PAA1	Polyamine acetyltransferase, acetylates polyamines such as putrescine, spermidine and spermine, may be involved in transcription andor DNA replication via regulation of levels of polyamines bound to chromosomal DNA	-0.444271	-0.833108	-0.0525794
YDR072C	IPT1	Inositolphosphotransferase 1, involved in synthesis of mannose-(inositol-P)2-ceramide (M(IP)2C), which is the most abundant sphingolipid in cells, mutation confers resistance to the antifungals syringomycin E and DmAMP1 in some growth media	0.0495866	-0.0160527	-0.165418
YDR073W	SNF11	One of 11 subunits of the SWISNF chromatin remodeling complex involved in transcriptional regulation, interacts with a highly conserved 40-residue sequence of Snf2p	-0.274726	-0.648488	-0.122676
YDR074W	TPS2	Phosphatase subunit of the trehalose-6-phosphate synthasephosphatase complex, which synthesizes the storage carbohydrate trehalose, expression is induced by stress conditions and repressed by the Ras-cAMP pathway	0.292291	0.464233	0.326255
YDR075W	PPH3	Catalytic subunit of protein phosphatase, involved in activation of Gln3p, which is a transcription factor with a role in nitrogen utilization	-0.280243	-0.924979	-0.454473
YDR076W	RAD55	Protein that stimulates strand exchange by stabilizing the binding of Rad51p to single-stranded DNA, involved in the recombinational repair of double-strand breaks in DNA during vegetative growth and meiosis, forms heterodimer with Rad57p	0.180536	0.14957	0.153689
YDR077W	SED1	Major stress-induced structural GPI-cell wall glycoprotein in stationary-phase cells, associates with translating ribosomes, possible role in mitochondrial genome maintenance, ORF contains two distinct variable minisatellites	0.154153	0.0131623	0.045841
YDR078C	SHU2	Protein of unassigned function involved in mutation suppression, important for error-free repair of spontaneous and induced DNA lesions to protect the genome from mutation, associates with Shu1p, Psy3p, and Csm2p	0.279814	0.643765	0.572275
YDR079C-A	TFB5	Component of the RNA polymerase II general transcription and DNA repair factor TFIIH, involved in transcription initiation, homolog of the Chlamydomonas reinhardtii REX1-S protein which is involved in DNA repair	-0.390087	-0.354587	0.382153
YDR079W	PET100	Chaperone that specifically facilitates the assembly of cytochrome c oxidase, located in the mitochondrial inner membrane	-1.18736	-1.12743	-1.08697
YDR080W	VPS41	Vacuolar membrane protein that is a subunit of the homotypic vacuole fusion and vacuole protein sorting (HOPS) complex, essential for membrane docking and fusion at the Golgi-to-endosome and endosome-to-vacuole stages of protein transport	-0.239888	-0.781018	-0.0682132
YDR081C	PDC2	Transcription factor required for the synthesis of the glycolytic enzyme pyruvate decarboxylase, required for high level expression of both the THI and the PDC genes	0.14739	-0.0482053	0.021568
YDR082W	STN1	Telomere end-binding and capping protein, plays a key role with Pol12p in linking telomerase action with completion of lagging strand synthesis, and in a regulatory step required for telomere capping	-0.210981	-0.480874	-0.259128
YDR083W	RRP8	Protein involved in rRNA processing, involved in pre-rRNA cleavage at site A2, mutation is synthetically lethal with a gar1 mutation	0.0354384	0.45156	0.375718
YDR084C	---	Integral membrane protein localized to vesicles along with the v-SNARE Tlg2p, green fluorescent protein (GFP)-fusion protein localizes to the cytoplasm in a punctate pattern	0.0588472	0.352248	0.30277
YDR085C	AFR1	Alpha-factor pheromone receptor regulator, negatively regulates pheromone receptor signaling, required for normal mating projection (shmoo) formation, interacts with Cdc12p	0.265507	-0.558968	0.000805469
YDR086C	SSS1	Subunit of the Sec61p translocation complex (Sec61p-Sss1p-Sbh1p) that forms a channel for passage of secretory proteins through the endoplasmic reticulum membrane, and of the Ssh1p complex (Ssh1p-Sbh2p-Sss1p), interacts with Ost4p and Wbp1p	-0.252662	-0.389159	-0.0915275
YDR087C	RRP1	Essential evolutionarily conserved nucleolar protein necessary for biogenesis of 60S ribosomal subunits and processing of pre-rRNAs to mature rRNAs, associated with several distinct 66S pre-ribosomal particles	-0.143327	0.172583	0.245057
YDR088C	SLU7	Protein involved in 3 splice site choices, acts in concert with Prp18p during the 2nd step of splicing	-0.232457	-0.669111	-0.0101063
YDR089W	---	Hypothetical protein	0.309703	0.817463	0.427149
YDR090C	---	Hypothetical protein	-0.0469828	0.0658505	0.100064
YDR091C	RLI1	Essential iron-sulfur protein required for ribosome biogenesis and translation initiation, facilitates binding of a multifactor complex (MFC) of translation initiation factors to the small ribosomal subunit, predicted ABC family ATPase	-0.161999	0.611125	-0.429181
YDR092W	UBC13	Ubiquitin-conjugating enzyme involved in the error-free DNA postreplication repair pathway, interacts with Mms2p to assemble ubiquitin chains at the Ub Lys-63 residue, DNA damage triggers redistribution from the cytoplasm to the nucleus	0.259898	-0.0226992	0.0680185
YDR093W	DNF2	Non-essential P-type ATPase that is a potential aminophospholipid translocase, localizes to the plasma membrane and late exocytic or early endocytic membranes, likely involved in protein transport, potential Cdc28p substrate	0.0500755	0.106866	0.098176
YDR096W	GIS1	Transcriptional factor, involved in the expression of genes during nutrient limitation, also involved in the negative regulation of DPP1 and PHR1	-0.0804613	-0.169356	-0.273394
YDR097C	MSH6	Protein required for mismatch repair in mitosis and meiosis, forms a complex with Msh2p to repair both single-base & insertion-deletion mispairs, potentially phosphorylated by Cdc28p	0.0588265	0.105379	0.18059
YDR098C	GRX3	Hydroperoxide and superoxide-radical responsive glutathione-dependent oxidoreductase, monothiol glutaredoxin subfamily member along with Grx4p and Grx5p, protects cells from oxidative damage	-1.06578	-1.04024	-0.868433
YDR099W	BMH2	14-3-3 protein, minor isoform, binds proteins and DNA, involved in regulation of many processes including exocytosis and vesicle transport, RasMAPK signaling during pseudohyphal development, rapamycin-sensitive signaling, and others	0.00254657	-0.334576	-0.152381
YDR100W	---	Tlg2-Vesicle Protein of 15 kDa, integral membrane vesicle protein	-0.314577	0.539726	0.173942
YDR101C	ARX1	Protein associated with the ribosomal export complex	-0.00949194	0.233273	-0.470997
YDR103W	STE5	Scaffold protein that, in response to pheromone, shuttles from the nucleus to the plasma membrane and assembles kinases Ste11p, Ste7p, and Fus3p into a specific signaling complex, active oligomeric form interacts with Ste4p-Ste18p complex	0.313506	0.124346	0.178476
YDR104C	SPO71	Meiosis-specific protein of unknown function, required for spore wall formation during sporulation, dispensable for both nuclear divisions during meiosis	0.202773	-0.113925	0.0675244
YDR105C	TMS1	Vacuolar membrane protein of unknown function that is conserved in mammals, predicted to contain eleven transmembrane helices, interacts with Pdr5p, a protein involved in multidrug resistance	0.211674	0.434103	0.232378
YDR106W	ARP10	Actin-related protein	0.100791	0.131586	0.498524
YDR107C	---	multispanning membrane protein	0.377386	0.874219	0.336362
YDR108W	GSG1	Subunit of TRAPP (transport protein particle), a multi-subunit complex involved in targeting andor fusion of ER-to-Golgi transport vesicles with their acceptor compartment, protein has late meiotic role, following DNA replication	0.334098	-0.0186339	0.0955252
YDR109C	---	Hypothetical protein	0.774255	0.074513	0.460898
YDR110W	FOB1	Nucleolar protein required for DNA replication fork blocking and recombinational hotspot activities, binds to the replication fork barrier site in the rDNA region, related to retroviral integrases	-0.0190116	-0.202267	0.0656631
YDR111C	---	Putative alanine transaminase (glutamic pyruvic transaminase)	-1.10094	-0.0478863	-0.61543
YDR113C	PDS1	Securin that inhibits anaphase by binding separin Esp1p, also blocks cyclin destruction and mitotic exit, essential for cell cycle arrest in mitosis in the presence of DNA damage or aberrant mitotic spindles, also present in meiotic nuclei	-0.0991196	-0.194828	-0.21705
YDR115W	---	Putative mitochondrial ribosomal protein of the large subunit, has similarity to E. coli L34 ribosomal protein, required for respiratory growth, as are most mitochondrial ribosomal proteins	-0.423558	-0.588015	-0.48443
YDR116C	MRPL1	Mitochondrial ribosomal protein of the large subunit	-0.445535	-0.661588	-0.484894
YDR117C	---	Hypothetical protein	-0.31376	-0.801376	-0.402443
YDR118W	APC4	Subunit of the Anaphase-Promoting ComplexCyclosome (APCC), which is a ubiquitin-protein ligase required for degradation of anaphase inhibitors, including mitotic cyclins, during the metaphaseanaphase transition	-0.168675	-0.62426	-0.192315
YDR119W	---	Hypothetical protein	-0.488719	0.371909	0.366837
YDR120C	TRM1	tRNA methyltransferase, localizes to both the nucleus and mitochondrion to produce the modified base N2,N2-dimethylguanosine in tRNAs in both compartments	-0.221206	-0.802978	-0.344443
YDR121W	DPB4	Shared subunit of DNA polymerase epsilon and of ISW2yCHRAC chromatin accessibility complex, involved in both chromosomal DNA replication and in inheritance of telomeric silencing	-0.709848	-0.990965	-0.278767
YDR122W	KIN1	Serinethreonine protein kinase involved in regulation of exocytosis, localizes to the cytoplasmic face of the plasma membrane, closely related to Kin2p	0.295848	0.161008	0.122687
YDR123C	INO2	Component of the heteromeric Ino2pIno4p basic helix-loop-helix transcription activator that binds inositolcholine-responsive elements (ICREs), required for derepression of phospholipid biosynthetic genes in response to inositol depletion	-0.764954	-0.834866	-0.570523
YDR124W	---	Hypothetical protein	-0.463419	-0.707378	-0.286964
YDR125C	ECM18	Protein of unknown function, similar to Rlp24p	-0.326859	0.15222	-0.253653
YDR126W	SWF1	Protein essential for spore wall formation	-0.12624	0.261867	-0.0162862
YDR127W	ARO1	Pentafunctional arom protein, catalyzes steps 2 through 6 in the biosynthesis of chorismate, which is a precursor to aromatic amino acids	-0.26323	-0.39635	-0.54287
YDR128W	---	Hypothetical protein	0.025388	0.0896625	0.128445
YDR129C	SAC6	Fimbrin, actin-bundling protein, cooperates with Scp1p (calponintransgelin) in the organization and maintenance of the actin cytoskeleton	-0.31902	-0.391276	-0.0499236
YDR130C	FIN1	Basic protein with putative coiled-coil regions that comprises a filament between spindle pole bodies, self-assembles into filaments with a diameter of approximately 10 nm, potential Cdc28p substrate	-0.305988	-0.508543	0.0187637
YDR131C	---	Hypothetical protein	0.0810042	0.0557542	0.264197
YDR132C	---	Hypothetical protein	-0.793156	-0.48334	-0.342228
YDR135C	YCF1	Vacuolar glutathione S-conjugate transporter of the ATP-binding cassette family, has a role in detoxifying metals such as cadmium, mercury, and arsenite, also transports unconjugated bilirubin, similar to human cystic fibrosis protein CFTR	0.155699	0.103667	0.459413
YDR137W	RGP1	Subunit of a Golgi membrane exchange factor (Ric1p-Rgp1p) that catalyzes nucleotide exchange on Ypt6p	-0.23093	-0.482735	-0.203309
YDR138W	HPR1	Subunit of THOTREX, related complexes that couple transcription elongation with mitotic recombination and elongation with mRNA metabolism and export, subunit of an RNA Pol II complex, regulates lifespan, similar to Top1p	-0.119025	-0.570632	-0.427293
YDR139C	RUB1	Ubiquitin-like protein with similarity to mammalian NEDD8, conjugation (neddylation) substrates include the cullins Cdc53p, Rtt101p, and Cul3p, activated by Ula1p and Uba3p (E1 enzyme pair), conjugation mediated by Ubc12p (E2 enzyme)	0.0246879	-0.130575	0.4427
YDR140W	---	Putative S-adenosylmethionine-dependent methyltransferase of the seven beta-strand family, methylates release factor eRF1 (Sup45p) in vitro	-0.0722342	-0.247958	-0.0107603
YDR141C	DOP1	Protein of unknown function, essential for viability, involved in establishing cellular polarity and morphogenesis, green fluorescent protein (GFP)-fusion protein localizes to the cytoplasm in a punctate pattern	0.319184	0.256213	0.534663
YDR142C	PEX7	Peroxisomal signal receptor for the N-terminal nonapeptide signal (PTS2) of peroxisomal matrix proteins, WD repeat protein, defects in human homolog cause lethal rhizomelic chondrodysplasia punctata (RCDP)	-0.109923	-0.122385	-0.194136
YDR143C	SAN1	Ubiquitin-protein ligase, controls turnover of a specific class of unstable nuclear proteins including Sir4p but not Sir2p or Sir3p, san1 mutations suppress sir4, spt16, and cdc68 mutations, suggesting a role in chromatin silencing	0.60669	0.579649	0.19822
YDR144C	MKC7	GPI-anchored aspartyl protease (yapsin) involved in protein processing, shares functions with Yap3p and Kex2p	-0.193534	0.512377	0.238781
YDR145W	TAF12	Subunit (6168 kDa) of TFIID and SAGA complexes, involved in RNA polymerase II transcription initiation and in chromatin modification, similar to histone H2A	-0.473816	-1.42225	-0.815268
YDR146C	SWI5	Transcription factor that activates transcription of genes expressed in G1 phase and at the G1M boundary, localization to the nucleus occurs during G1 and appears to be regulated by phosphorylation by Cdc28p kinase	0.657043	0.549735	0.811836
YDR147W	EKI1	Ethanolamine kinase, primarily responsible for phosphatidylethanolamine synthesis via the CDP-ethanolamine pathway, also exhibits choline kinase activity	-0.105593	-0.625226	-0.205668
YDR148C	KGD2	Dihydrolipoyl transsuccinylase, a component of the mitochondrial alpha-ketoglutarate dehydrogenase complex, which catalyzes a step in the tricarboxylic acid (TCA) cycle, the oxidative decarboxylation of alpha-ketoglutarate to succinyl-CoA	-0.35149	-0.330295	-0.439098
YDR150W	NUM1	Protein required for nuclear migration, localizes to the mother cell cortex and the bud tip, may mediate interactions of dynein and cytoplasmic microtubules with the cell cortex	-0.0129789	-0.898744	-0.149038
YDR151C	CTH1	Member of the CCCH zinc finger family, has similarity to mammalian Tis11 protein, which activates transcription and also has a role in mRNA degradation, may function with Tis11p in iron homeostasis	0.342299	0.39876	0.0557663
YDR152W	GIR2	Highly-acidic cytoplasmic RWD domain-containing protein of unknown function, sensitive to proteolysis, N-terminal region has high content of acidic amino acid residues, putative IUP (intrinsically unstructured protein)	-0.82098	-1.18577	-0.397427
YDR153C	ENT5	Protein containing an N-terminal epsin-like domain involved in clathrin recruitment and traffic between the Golgi and endosomes, associates with the clathrin adaptor Gga2p, clathrin adaptor complex AP-1, and clathrin	-0.349081	-0.894834	-0.509503
YDR155C	CPR1	Cytoplasmic peptidyl-prolyl cis-trans isomerase (cyclophilin), catalyzes the cis-trans isomerization of peptide bonds N-terminal to proline residues, binds the drug cyclosporin A	0.331287	0.390252	0.318982
YDR156W	RPA14	RNA polymerase I subunit A14	0.47683	0.812952	0.202173
YDR158W	HOM2	Aspartic beta semi-aldehyde dehydrogenase, catalyzes the second step in the common pathway for methionine and threonine biosynthesis, expression regulated by Gcn4p and the general control of amino acid synthesis	0.294098	0.114081	0.0606724
YDR159W	SAC3	Nuclear pore-associated protein, forms a complex with Thp1p that is involved in transcription and in mRNA export from the nucleus	-0.161052	-0.580354	-0.163467
YDR160W	SSY1	Component of the SPS plasma membrane amino acid sensor system (Ssy1p-Ptr3p-Ssy5p), which senses external amino acid concentration and transmits intracellular signals that result in regulation of expression of amino acid permease genes	-0.102097	0.357682	-0.303258
YDR161W	---	interacts with PP2C	-0.134708	-0.449144	-0.16566
YDR162C	NBP2	Protein involved in the HOG (high osmolarity glycerol) pathway, negatively regulates Hog1p by recruitment of phosphatase Ptc1p the Pbs2p-Hog1p complex, found in the nucleus and cytoplasm, contains an SH3 domain that binds Pbs2p	-0.163871	-0.556091	-0.0135572
YDR163W	CWC15	Non-essential protein involved in pre-mRNA splicing, component of a complex containing Cef1p, has similarity to S. pombe Cwf15p	-0.314705	-0.900185	-0.0802491
YDR164C	SEC1	Sm-like protein involved in docking and fusion of exocytic vesicles through binding to assembled SNARE complexes at the membrane, localization to sites of secretion (bud neck and bud tip) is dependent on SNARE function	-0.00442045	-0.418098	0.432974
YDR165W	TRM82	Subunit of a tRNA methyltransferase complex composed of Trm8p and Trm82p that catalyzes 7-methylguanosine modification of tRNA	-0.0204089	0.227957	0.109747
YDR166C	SEC5	Essential 107kDa subunit of the exocyst complex (Sec3p, Sec5p, Sec6p, Sec8p, Sec10p, Sec15p, Exo70p, and Exo84p), which has the essential function of mediating polarized targeting of secretory vesicles to active sites of exocytosis	0.248802	0.130149	0.3234
YDR167W	TAF10	Subunit (145 kDa) of TFIID and SAGA complexes, involved in RNA polymerase II transcription initiation and in chromatin modification	-0.350313	-0.730979	-0.00179745
YDR168W	CDC37	Essential Hsp90p co-chaperone, necessary for passage through the START phase of the cell cycle	-0.188849	-0.594466	0.0170122
YDR169C	STB3	Protein that binds Sin3p in a two-hybrid assay	0.726012	0.0787745	0.227358
YDR169C-A	---	Identified by fungal homology and RT-PCR	0.0997154	0.199039	0.112174
YDR170C	SEC7	Guanine nucleotide exchange factor (GEF) for ADP ribosylation factors involved in proliferation of the Golgi, intra-Golgi transport and ER-to-Golgi transport, found in the cytoplasm and on Golgi-associated coated vesicles	0.168659	-0.51838	0.068006
YDR171W	HSP42	Small cytosolic stress-induced chaperone that forms barrel-shaped oligomers and suppresses the aggregation of non-native proteins, oligomer dissociation is not required for function, involved in cytoskeleton reorganization after heat shock	-0.293801	-0.287327	0.0555764
YDR172W	SUP35	Translation termination factor eRF3, altered protein conformation creates the [PSI(+)] prion, a dominant cytoplasmically inherited protein aggregate that alters translational fidelity and creates a nonsense suppressor phenotype	-0.51631	-0.874323	-0.606214
YDR173C	ARG82	Protein involved in regulation of arginine-responsive and Mcm1p-dependent genes, has a dual-specificity inositol polyphosphate kinase activity required for regulation of phosphate- and nitrogen-responsive genes	-0.00448561	-0.366059	-0.109859
YDR174W	HMO1	Chromatin associated high mobility group (HMG) family member involved in genome maintenance, rDNA-binding component of the Pol I transcription system, associates with a 5-3 DNA helicase and Fpr1p, a prolyl isomerase	-0.335333	-0.529743	-0.324274
YDR175C	RSM24	Mitochondrial ribosomal protein of the small subunit	-0.765559	-1.41595	-0.864632
YDR176W	NGG1	Transcriptional regulator involved in glucose repression of Gal4p-regulated genes, component of transcriptional adaptor and histone acetyltransferase complexes, the ADA complex, the SAGA complex, and the SLIK complex	-0.419629	-1.21564	-0.545582
YDR177W	UBC1	Ubiquitin-conjugating enzyme that mediates selective degradation of short-lived and abnormal proteins, plays a role in vesicle biogenesis and ER-associated protein degradation (ERAD), component of the cellular stress response	-0.400262	-0.926907	-0.157243
YDR178W	SDH4	Membrane anchor subunit of succinate dehydrogenase (Sdh1p, Sdh2p, Sdh3p, Sdh4p), which couples the oxidation of succinate to the transfer of electrons to ubiquinone	-0.384917	-0.317585	-0.496523
YDR179C	CSN9	Subunit of the Cop9 signalosome, which is required for deneddylation, or removal of the ubiquitin-like protein Rub1p from Cdc53p (cullin), involved in adaptation to pheromone signaling	-1.03791	-1.28811	-0.408534
YDR179W-A	---	Hypothetical protein	0.0774313	0.367111	0.204416
YDR180W	SCC2	Putative protein kinase and subunit of cohesin loading factor (Scc2p-Scc4p), a complex required for the loading of cohesin complexes onto chromosomes, involved in establishing sister chromatid cohesion during DSB repair via histone H2AX	-0.0357155	-0.101964	0.0221049
YDR181C	SAS4	Subunit of the SAS complex (Sas2p, Sas4p, Sas5p), which acetylates free histones and nucleosomes and regulates transcriptional silencing, required for the HAT activity of Sas2p	-0.0552339	-0.636245	0.0716545
YDR182W	CDC1	Putative membrane protein of unknown function involved in Mn2+ homeostasis, mutants display actin and general growth defects, heterogeneous cell cycle arrests, and pleiotropic defects in cell cycle progression and organelle distribution	0.193247	0.12638	0.10437
YDR182W-A	---	Identified by fungal homology and RT-PCR	0.22039	0.649574	0.120319
YDR183W	PLP1	Protein with a possible role in folding of beta-tubulin, has similarity to phosducins, which are GTPase inhibitors	-0.633247	-0.766247	-0.0081083
YDR184C	ATC1	Nuclear protein, possibly involved in regulation of cation stress responses andor in the establishment of bipolar budding pattern	-0.208746	-0.00190924	-0.31285
YDR185C	---	Hypothetical protein	-0.19059	0.34255	0.105227
YDR186C	---	Hypothetical protein	-0.47638	-1.29644	-0.75537
YDR188W	CCT6	Subunit of the cytosolic chaperonin Cct ring complex, related to Tcp1p, essential protein that is required for the assembly of actin and tubulins in vivo, contains an ATP-binding motif	0.0520087	-0.196575	-0.0699231
YDR189W	SLY1	Hydrophilic protein involved in vesicle trafficking between the ER and Golgi, SM (Sec1Munc-18) family protein that binds the tSNARE Sed5p and stimulates its assembly into a trans-SNARE membrane-protein complex	0.342284	-0.440707	0.029252
YDR190C	RVB1	Essential protein involved in transcription regulation, component of chromatin remodeling complexes, required for assembly and function of the INO80 complex, member of the RUVB-like protein family	-0.264943	-0.636645	-0.274621
YDR191W	HST4	Member of the Sir2 family of NAD(+)-dependent protein deacetylases, involved along with Hst3p in silencing at telomeres, cell cycle progression, radiation resistance, genomic stability and short-chain fatty acid metabolism	0.546846	0.731474	0.338796
YDR192C	NUP42	Subunit of the nuclear pore complex (NPC) that localizes exclusively to the cytoplasmic side, involved in RNA export, most likely at a terminal step, interacts with Gle1p	0.375492	0.401104	0.0728917
YDR194C	MSS116	DEAD-box protein required for efficient splicing of mitochondrial Group I and II introns, presumed RNA helicase due to DEAD-box motif	-0.652561	-1.0443	-0.847762
YDR194W-A	---	Identified by fungal homology and RT-PCR	0.0260011	0.0256486	0.0519323
YDR195W	REF2	RNA-binding protein involved in the cleavage step of mRNA 3-end formation prior to polyadenylation, also involved in snoRNA maturation	0.15168	-0.252632	0.0421468
YDR196C	---	predicted to catalyze the final step in synthesis of Coenzyme A	-0.408562	-0.753461	0.0112446
YDR197W	CBS2	Translational activator of COB mRNA, soluble protein, cytochrome b translational activator	0.527487	0.580453	0.376745
YDR198C	---	Hypothetical protein	0.185364	-0.112711	0.18666
YDR200C	VPS64	Cytoplasmic protein required for cytoplasm to vacuole targeting of proteins, forms a complex with Far3p, Far7p, Far10p, and Far11p that is involved in pheromone-induced cell cycle arrest, also localized to the endoplasmic reticulum membrane	-0.39045	-0.878559	-0.554787
YDR201W	SPC19	Component of Dam1p complex, important for spindle and kinetochore integrity, localized to nuclear side of spindle pole body and along mitotic spindle	-0.145713	-0.578314	0.180105
YDR202C	RAV2	Subunit of RAVE (Rav1p, Rav2p, Skp1p), a complex that associates with the V1 domain of the vacuolar membrane (H+)-ATPase (V-ATPase) and promotes assembly and reassembly of the holoenzyme	0.240475	-0.205796	0.345491
YDR204W	COQ4	Protein with a role in ubiquinone (Coenzyme Q) biosynthesis, possibly functioning in stabilization of Coq7p, located on the matrix face of the mitochondrial inner membrane, component of a mitochondrial ubiquinone-synthesizing complex	0.577982	0.581406	0.702457
YDR205W	MSC2	Member of the cation diffusion facilitator family, localizes to the endoplasmic reticulum and nucleus, mutations affect the cellular distribution of zinc and also confer defects in meiotic recombination between homologous chromatids	0.00171573	0.483658	0.176552
YDR206W	EBS1	Protein of unknown function, contains a putative RNA recognition motif, deletion results in short telomeres, similar to Est1p, may be partially redundant with Est1p for telomere maintenance	-0.109873	0.388921	-0.13187
YDR207C	UME6	Key transcriptional regulator of early meiotic genes, binds URS1 upstream regulatory sequence, couples metabolic responses to nutritional cues with initiation and progression of meiosis, forms complex with Ime1p, and also with Sin3p-Rpd3p	-0.231976	-0.593748	-0.416981
YDR208W	MSS4	Phosphatidylinositol-4-phosphate 5-kinase, involved in actin cytoskeleton organization and cell morphogenesis, multicopy suppressor of stt4 mutation	0.119931	-0.432523	-0.0712499
YDR210W	---	Protein of unknown function, green fluorescent protein (GFP)-fusion protein localizes to the cell periphery	-0.850921	-1.15066	-0.445591
YDR211W	GCD6	Catalytic epsilon subunit of the translation initiation factor eIF2B, the guanine-nucleotide exchange factor for eIF2, activity subsequently regulated by phosphorylated eIF2, first identified as a negative regulator of GCN4 expression	-0.129441	-0.561579	-0.346435
YDR212W	TCP1	Alpha subunit of chaperonin-containing T-complex, which mediates protein folding in the cytosol, involved in maintenance of actin cytoskeleton, homolog to Drosophila melanogaster and mouse tailless complex polypeptide	-0.0469192	0.330234	-0.0517051
YDR213W	UPC2	Sterol regulatory element binding protein, induces transcription of sterol transport and biosynthetic genes, involved in the anaerobic induction of DANTIR mannoproteins and seripauperins, binucleate zinc cluster protein, Ecm22p homolog	0.308784	0.373452	0.163304
YDR214W	AHA1	Co-chaperone that binds to Hsp82p and activates its ATPase activity, similar to Hch1p, expression is regulated by stresses such as heat shock	-0.0392463	0.280898	0.170103
YDR216W	ADR1	Carbon source-responsive zinc-finger transcription factor, required for transcription of the glucose-repressed gene ADH2, of peroxisomal protein genes, and of genes required for ethanol, glycerol, and fatty acid utilization	-0.701527	-0.700961	-0.812313
YDR217C	RAD9	DNA damage-dependent checkpoint protein, required for cell-cycle arrest in G1S, intra-S, and G2M, transmits checkpoint signal by activating Rad53p and Chk1p, hyperphosphorylated by Mec1p and Tel1p, potential Cdc28p substrate	0.0849419	-0.401416	-0.0158323
YDR218C	SPR28	Septin-related protein expressed during sporulation	-0.256553	-0.24998	0.0728507
YDR219C	---	Hypothetical protein	-0.333265	-0.819857	-0.373934
YDR221W	---	Hypothetical protein	0.548362	0.532757	0.678509
YDR222W	---	Protein of unknown function, green fluorescent protein (GFP)-fusion protein localizes to the cytoplasm in a punctate pattern	1.93104	2.52604	1.05258
YDR223W	CRF1	Transcriptional corepressor involved in the regulation of ribosomal protein gene transcription via the TOR signaling pathway and protein kinase A, phosphorylated by activated Yak1p which promotes accumulation of Crf1p in the nucleus	1.74701	1.11603	0.492167
YDR224C	HTB1	One of two nearly identical (see HTB2) histone H2B subtypes required for chromatin assembly and chromosome function, Rad6p-Bre1p-Lge1p mediated ubiquitination regulates transcriptional activation, meiotic DSB formation and H3 methylation	0.33016	0.0370857	0.217372
YDR225W	HTA1 HTA2	One of two nearly identical (see also HTA2) histone H2A subtypes, core histone required for chromatin assembly and chromosome function, DNA damage-dependent phosphorylation by Mec1p facilitates DNA repair, acetylated by Nat4p One of two nearly identical (see also HTA1) histone H2A subtypes, core histone required for chromatin assembly and chromosome function, DNA damage-dependent phosphorylation …	-0.0509312	-0.150401	-0.0656294
YDR226W	ADK1	Adenylate kinase, required for purine metabolism, localized to the cytoplasm and the mitochondria, lacks cleavable signal sequence	0.211433	0.204586	0.28169
YDR227W	SIR4	Silent information regulator that, together with SIR2 and SIR3, is involved in assembly of silent chromatin domains at telomeres and the silent mating-type loci, potentially phosphorylated by Cdc28p, some alleles of SIR4 prolong lifespan	-0.171719	-1.02009	-0.360247
YDR228C	PCF11	mRNA 3 end processing factor, essential component of cleavage and polyadenylation factor IA (CF IA), involved in pre-mRNA 3 end processing and in transcription termination, binds C-terminal domain of largest subunit of RNA pol II (Rpo21p)	0.146575	-0.417459	-0.0561143
YDR229W	IVY1	Phospholipid-binding protein that interacts with both Ypt7p and Vps33p, may partially counteract the action of Vps33p and vice versa, localizes to the rim of the vacuole as cells approach stationary phase	0.363026	-0.431921	0.366683
YDR231C	COX20	Mitochondrial inner membrane protein, required for proteolytic processing of Cox2p and its assembly into cytochrome c oxidase	-0.319513	-0.409486	-0.136298
YDR232W	HEM1	5-aminolevulinate synthase, catalyzes the first step in the heme biosynthetic pathway, an N-terminal signal sequence is required for localization to the mitochondrial matrix, expression is regulated by Hap2p-Hap3p	-0.577565	-0.512506	-0.561725
YDR233C	RTN1	Protein of unknown function, has similarity to mammalian reticulon proteins, member of the RTNLA (reticulon-like A) subfamily	0.382306	0.619487	0.447527
YDR234W	LYS4	Homoaconitase, catalyzes the conversion of homocitrate to homoisocitrate, which is a step in the lysine biosynthesis pathway	-0.0357862	0.470835	-0.415341
YDR235W	PRP42	U1 snRNP protein involved in splicing, required for U1 snRNP biogenesis, contains multiple tetriatricopeptide repeats	-0.197233	-0.75565	-0.518557
YDR236C	FMN1	Riboflavin kinase, phosphorylates riboflavin to form riboflavin monophosphate (FMN), which is a necessary cofactor for many enzymes, localizes to microsomes and to the mitochondrial inner membrane	0.40832	0.802412	0.381561
YDR237W	MRPL7	Mitochondrial ribosomal protein of the large subunit	-1.10908	-1.50492	-1.05018
YDR238C	SEC26	Essential subunit of the COP II vesicle coat, involved in endoplasmic-to-Golgi protein trafficking and maintenance of normal ER morphology, similar to mammalian beta-coat protein (beta-COP)	-0.289394	-0.475602	-0.328536
YDR239C	---	Hypothetical protein	-0.319687	-0.651263	-0.404632
YDR240C	SNU56	U1 snRNP protein, serine-rich, has no counterpart in mammalian U1 snRNP	-0.365397	-0.402094	-0.452309
YDR242W	AMD2	Putative amidase	0.536103	0.620008	0.290658
YDR243C	PRP28	RNA helicase in the DEAD-box family, involved in RNA isomerization at the 5 splice site	0.0776695	0.383144	0.260334
YDR244W	PEX5	Peroxisomal membrane signal receptor for C-terminal tripeptide signal sequence (PTS1) of peroxisomal matrix proteins, required for peroxisomal matrix protein import, tetratricopeptide repeat protein, also involved in PTS1-independent import	-0.432356	-0.879958	-0.427924
YDR245W	MNN10	Subunit of a Golgi mannosyltransferase complex also containing Anp1p, Mnn9p, Mnn11p, and Hoc1p that mediates elongation of the polysaccharide mannan backbone, membrane protein of the mannosyltransferase family	0.0710625	-0.2908	-0.126189
YDR246W	TRS23	One of 10 subunits of the transport protein particle (TRAPP) complex of the cis-Golgi which mediates vesicle docking and fusion, involved in endoplasmic reticulum (ER) to Golgi membrane traffic, human homolog is TRAPPC4	-0.0780584	-0.877744	0.216678
YDR246W-A	---	Identified by fungal homology and RT-PCR	0.699748	0.756263	0.750467
YDR247W	VHS1	Cytoplasmic serinethreonine protein kinase, identified as a high-copy suppressor of the synthetic lethality of a sis2 sit4 double mutant, suggesting a role in G1S phase progression, homolog of Sks1p	0.384701	0.64058	0.039767
YDR248C	---	Hypothetical protein	0.39643	0.340576	0.66385
YDR249C	---	Hypothetical protein	0.149438	0.885277	-0.118245
YDR251W	PAM1	Essential protein of unknown function, exhibits variable expression during colony morphogenesis, overexpression permits survival without protein phosphatase 2A, inhibits growth, and induces a filamentous phenotype	-0.174801	-0.608925	-0.12429
YDR252W	BTT1	Beta3 subunit of the heterotrimeric nascent polypeptide-associated complex (alpha, beta1, beta3) which binds ribosomes via its beta-subunits in close proximity to nascent polypeptides	-0.00332238	-0.109345	0.0571609
YDR253C	MET32	Zinc-finger DNA-binding protein, involved in regulating expression of the methionine biosynthetic genes, similar to Met31p	-0.196207	0.835652	0.612756
YDR254W	CHL4	Outer kinetochore protein required for chromosome stability, interacts with kinetochore proteins Ctf19p, Ctf3p, and Iml3p, exhibits a two-hybrid interaction with Mif2p, association with CEN DNA requires Ctf19p	-0.111195	-0.00843683	-0.0498919
YDR255C	RMD5	Cytosolic protein required for sporulation, also required for the ubiquitination of the gluconeogenetic enzyme fructose-1,6-bisphosphatase, which is degraded rapidly after the switch from gluconeogenesis to glycolysis	-0.272913	-0.349628	-0.307785
YDR256C	CTA1	Catalase A, breaks down hydrogen peroxide in the peroxisomal matrix formed by acyl-CoA oxidase (Pox1p) during fatty acid beta-oxidation	-1.16881	0.152196	-1.45771
YDR257C	SET7	Nuclear protein that contains a SET-domain, which have been shown to mediate methyltransferase activity in other proteins	-1.01715	-1.27524	-0.793496
YDR258C	HSP78	Oligomeric mitochondrial matrix chaperone that cooperates with Ssc1p in mitochondrial thermotolerance after heat shock, prevents the aggregation of misfolded matrix proteins, component of the mitochondrial proteolysis system	0.177001	-0.192988	0.246436
YDR259C	YAP6	Putative basic leucine zipper (bZIP) transcription factor, overexpression increases sodium and lithium tolerance	0.271326	-0.157604	-0.00995431
YDR260C	SWM1	Subunit of the anaphase-promoting complex, which is an E3 ubiquitin ligase that regulates the metaphase-anaphase transition and exit from mitosis, required for activation of the daughter-specific gene expression and spore wall maturation	0.0090862	0.0661372	0.279789
YDR261C	EXG2	Exo-1,3-beta-glucanase, involved in cell wall beta-glucan assembly, may be anchored to the plasma membrane via a glycosylphosphatidylinositol (GPI) anchor	-0.636634	-0.301201	-0.0948149
YDR261C-D	---	TyB Gag-Pol protein, proteolytically processed to make the Gag, RT, PR, and IN proteins that are required for retrotransposition TyA Gag protein, the main structural constituent of virus-like particles (VLPs) TyB Gag-Pol protein, proteolytically processed to make the Gag, RT, PR, and IN proteins that are required for retrotransposition TyA Gag protein, the main structural constituent of virus-lik…	-0.880975	-0.753982	-0.461064
YDR261W-B	---	TyB Gag-Pol protein, proteolytically processed to make the Gag, RT, PR, and IN proteins that are required for retrotransposition TyB Gag-Pol protein, proteolytically processed to make the Gag, RT, PR, and IN proteins that are required for retrotransposition TyB Gag-Pol protein, proteolytically processed to make the Gag, RT, PR, and IN proteins that are required for retrotransposition TyB Gag-Pol …	-1.27017	-1.30313	-0.839274
YDR262W	---	Hypothetical protein	0.287945	0.14102	0.230065
YDR263C	DIN7	Mitochondrial nuclease functioning in DNA repair and replication, modulates the stability of the mitochondrial genome, induced by exposure to mutagens, also induced during meiosis at a time nearly coincident with commitment to recombination	0.61496	0.138729	0.246563
YDR264C	AKR1	Palmitoyl transferase involved in protein palmitoylation, acts as a negative regulator of pheromone response pathway, required for endocytosis of pheromone receptors, involved in cell shape control, contains ankyrin repeats	0.189781	0.165742	0.13017
YDR265W	PEX10	RING finger peroxisomal membrane peroxin required for peroxisomal matrix protein import, interacts with Pex12p, links ubiquitin-conjugating Pex4p to protein import machinery, mutations in human homolog cause a variety of peroxisomal disorders	-0.349567	-0.522334	-0.266502
YDR266C	---	Hypothetical protein	-0.357808	-0.31511	-0.68852
YDR267C	---	Essential protein involved in assembly of cytosolic and nuclear iron-sulfur proteins	-0.204421	-0.664194	0.00918634
YDR268W	MSW1	Mitochondrial tryptophanyl-tRNA synthetase	-1.15236	-1.3767	-0.920762
YDR270W	CCC2	copper-transporting P-type ATPase with similarity to human Menkes and Wilsons genes, Cu(2+)-transporting ATPase	0.918189	0.872312	0.66081
YDR272W	GLO2	Cytoplasmic glyoxalase II, catalyzes the hydrolysis of S-D-lactoylglutathione into glutathione and D-lactate	-0.333602	-0.670852	-0.0794274
YDR273W	DON1	Meiosis-specific component of the spindle pole body, part of the leading edge protein (LEP) coat, forms a ring-like structure at the leading edge of the prospore membrane during meiosis II	-0.511755	-1.66148	-0.601926
YDR275W	BSC2	Protein of unknown function, ORF exhibits genomic organization compatible with a translational readthrough-dependent mode of expression	-0.0616898	-0.620829	-0.168029
YDR276C	PMP3	Small plasma membrane protein related to a family of plant polypeptides that are overexpressed under high salt concentration or low temperature, not essential for viability, deletion causes hyperpolarization of the plasma membrane potential	0.0549127	0.109135	-0.0063498
YDR277C	MTH1	Negative regulator of the glucose-sensing signal transduction pathway, required for repression of transcription by Rgt1p, interacts with Rgt1p and the Snf3p and Rgt2p glucose sensors, phosphorylated by Yck1p, triggering Mth1p degradation	0.577078	-0.0786129	0.509925
YDR279W	RNH202	Ribonuclease H2 subunit, required for RNase H2 activity	-0.778722	-1.38746	-0.644621
YDR280W	RRP45	Protein involved in rRNA processing, component of the exosome 3->5 exonuclease complex	-0.477423	-0.69479	-0.443787
YDR281C	PHM6	Protein of unknown function, expression is regulated by phosphate levels	1.27104	1.1684	1.20557
YDR282C	---	Hypothetical protein	-0.349403	-0.550038	-0.180723
YDR283C	GCN2	Protein kinase, phosphorylates the alpha-subunit of translation initiation factor eIF2 (Sui2p) in response to starvation, activated by uncharged tRNAs and the Gcn1p-Gcn20p complex	0.550254	-0.00637133	0.585595
YDR284C	DPP1	Diacylglycerol pyrophosphate (DGPP) phosphatase, zinc-regulated vacuolar membrane-associated lipid phosphatase, dephosphorylates DGPP to phosphatidate (PA) and Pi, then PA to diacylglycerol, involved in lipid signaling and cell metabolism	0.684973	1.27924	0.702095
YDR285W	ZIP1	Synaptonemal complex (SC) protein that connects homologous chromosomes partially during zygotene and entirely during pachytene, potential Cdc28p substrate, synaptonemal complex protein	0.201593	-0.174877	-0.020753
YDR286C	---	Hypothetical protein	-0.485144	-0.567595	-0.367881
YDR287W	---	<u>in<U>ositol <u>m<U>onophosphatase	0.200656	-0.00779773	0.222494
YDR288W	NSE3	Essential protein of unknown function, interacts with Nse4p, which is a component of the Smc56 DNA repair complex	-0.123725	-0.565668	-0.101884
YDR289C	RTT103	Protein that interacts with exonuclease Rat1p and Rai1p and plays a role in transcription termination by RNA polymerase II, has an RPR domain (carboxy-terminal domain interacting domain), also involved in regulation of Ty1 transposition	-0.468371	-0.82818	-0.205751
YDR291W	---	Hypothetical protein	-0.044975	-0.270798	-0.107471
YDR292C	SRP101	Signal recognition particle (SRP) receptor - alpha subunit, contain GTPase domains, involved in SRP-dependent protein targeting, interacts with SRP102p	-0.353142	-0.679293	-0.261779
YDR293C	SSD1	Protein with a role in maintenance of cellular integrity, interacts with components of the TOR pathway, ssd1 mutant of a clinical S. cerevisiae strain displays elevated virulence	0.130408	0.156358	-0.0351332
YDR294C	DPL1	Dihydrosphingosine phosphate lyase, regulates intracellular levels of sphingolipid long-chain base phosphates (LCBPs), degrades phosphorylated long chain bases, prefers C16 dihydrosphingosine-l-phosphate as a substrate	0.350684	0.573852	0.139861
YDR295C	HDA2	Subunit of a possibly tetrameric trichostatin A-sensitive class II histone deacetylase complex that contains an Hda1p homodimer and an Hda2p-Hda3p heterodimer, required for the activity of the complex, has similarity to Hda3p, Ploidy-related	-0.159285	-0.537431	-0.0510472
YDR296W	MHR1	Protein involved in homologous recombination in mitochondria and in transcription regulation in nucleus, binds to activation domains of acidic activators, required for recombination-dependent mtDNA partitioning	-1.20295	-1.85184	-0.848863
YDR297W	SUR2	Sphinganine C4-hydroxylase, catalyses the conversion of sphinganine to phytosphingosine in sphingolipid biosyntheis	0.247069	0.387035	-0.113405
YDR298C	ATP5	Subunit 5 of the stator stalk of mitochondrial F1F0 ATP synthase, which is a large, evolutionarily conserved enzyme complex required for ATP synthesis, homologous to bovine subunit OSCP (oligomycin sensitivity-conferring protein)	-0.309216	-0.23209	0.0200354
YDR299W	BFR2	Essential protein possibly involved in secretion, multicopy suppressor of sensitivity to Brefeldin A	-0.409957	-0.503468	-0.789057
YDR300C	PRO1	Gamma-glutamyl kinase, catalyzes the first step in proline biosynthesis	-0.659761	-0.846975	-0.656448
YDR301W	CFT1	RNA-binding subunit of the mRNA cleavage and polyadenylation factor, involved in poly(A) site recognition and required for both pre-mRNA cleavage and polyadenylation, 51% sequence similarity with mammalian AAUAA-binding subunit of CPSF	0.264583	0.152836	0.183514
YDR302W	GPI11	ER membrane protein involved in a late step of glycosylphosphatidylinositol (GPI) anchor assembly, involved in the addition of phosphoethanolamine to the multiply mannosylated GPI intermediate, human PIG-Fp is a functional homolog	0.297881	0.628548	0.121075
YDR303C	RSC3	One of 15 subunits of the Remodel the Structure of Chromatin (RSC) complex, essential gene required for regulation of ribosomal protein genes and the cell wallstress response, highly similar to Rsc30p	-0.316338	-0.893142	-0.590332
YDR304C	CPR5	Peptidyl-prolyl cis-trans isomerase (cyclophilin) of the endoplasmic reticulum, catalyzes the cis-trans isomerization of peptide bonds N-terminal to proline residues, transcriptionally induced in response to unfolded proteins in the ER	0.101554	0.249586	0.35744
YDR305C	HNT2	Dinucleoside triphosphate hydrolase, has similarity to the tumor suppressor FHIT and belongs to the histidine triad (HIT) superfamily of nucleotide-binding proteins	0.0527986	-0.1169	0.393459
YDR306C	---	Hypothetical protein	-0.153978	0.147787	-0.0585331
YDR307W	---	Hypothetical protein	0.0665209	0.515333	0.315721
YDR308C	SRB7	RNA polymerase II holoenzyme component	-0.47886	-0.630648	0.000603278
YDR309C	GIC2	Protein of unknown function involved in initiation of budding and cellular polarization, interacts with Cdc42p via the Cdc42Rac-interactive binding (CRIB) domain	-0.935888	-1.18721	-0.249139
YDR310C	SUM1	Transcriptional repressor required for repression of middle sporulation-specific genes during mitosis, regulated by the pachytene checkpoint, a dominant mutation acts as a suppressor of silencing defects of SIR2 mutations	-0.368411	-0.80131	-0.360355
YDR311W	TFB1	Subunit of TFIIH and nucleotide excision repair factor 3 complexes, required for nucleotide excision repair, target for transcriptional activators	-0.978549	-1.27941	-0.823387
YDR312W	SSF2	Protein required for ribosomal large subunit maturation, functionally redundant with Ssf1p, member of the Brix family	-0.339467	-0.464371	-0.610178
YDR313C	PIB1	RING-type ubiquitin ligase of the endosomal and vacuolar membranes, binds phosphatidylinositol(3)-phosphate, contains a FYVE finger domain	0.613443	0.514862	0.488495
YDR314C	---	Hypothetical protein	0.0155089	-0.239939	0.33301
YDR315C	IPK1	Inositol 1,3,4,5,6-pentakisphosphate 2-kinase, nuclear protein required for synthesis of 1,2,3,4,5,6-hexakisphosphate (phytate), which is integral to cell function, has 2 motifs conserved in other fungi, ipk1 gle1 double mutant is inviable	-0.466133	-0.607352	-0.296794
YDR316W	OMS1	Protein integral to the mitochondrial membrane, has a conserved methyltransferase motif, multicopy suppressor of respiratory defects caused by OXA1 mutations	-1.36034	-1.69362	-1.11183
YDR316W-B	---	TyB Gag-Pol protein, proteolytically processed to make the Gag, RT, PR, and IN proteins that are required for retrotransposition TyA Gag protein, the main structural constituent of virus-like particles (VLPs) TyB Gag-Pol protein, proteolytically processed to make the Gag, RT, PR, and IN proteins that are required for retrotransposition TyA Gag protein, the main structural constituent of virus-lik…	-0.701158	-0.859255	-0.578778
YDR317W	HIM1	Protein of unknown function involved in DNA repair	0.109618	0.723259	0.13668
YDR318W	MCM21	Protein involved in minichromosome maintenance, component of the COMA complex that bridges kinetochore subunits that are in contact with centromeric DNA and the subunits bound to microtubules	-0.14526	-0.139338	-0.0758481
YDR319C	---	Hypothetical protein	0.365934	0.652304	0.598616
YDR320C	SWA2	Auxilin-like protein involved in vesicular transport, clathrin-binding protein required for uncoating of clathrin-coated vesicles	0.179813	-0.0698271	0.266841
YDR320C-A	DAD4	Essential protein, component of the DASH complex, involved in spindle integrity and kinetochore function, interacts with Duo1p and Dam1p, localizes to intranuclear spindles and kinetochore	0.285479	0.272585	0.550492
YDR321W	ASP1	Cytosolic L-asparaginase, involved in asparagine catabolism	-0.6922	0.153098	-0.260567
YDR322C-A	TIM11	Subunit e of mitochondrial F1F0-ATPase, which is a large, evolutionarily conserved enzyme complex required for ATP synthesis, essential for the dimeric state of ATP synthase	-0.288265	-0.554452	-0.199535
YDR322W	MRPL35	Mitochondrial ribosomal protein of the large subunit	-1.22403	-1.73374	-1.08821
YDR323C	PEP7	Multivalent adaptor protein that facilitates vesicle-mediated vacuolar protein sorting by ensuring high-fidelity vesicle docking and fusion, which are essential for targeting of vesicles to the endosome, required for vacuole inheritance	-0.0833694	-0.363411	-0.0818223
YDR324C	UTP4	Nucleolar protein, component of the small subunit (SSU) processome containing the U3 snoRNA that is involved in processing of pre-18S rRNA	-0.189154	0.0481709	-0.336561
YDR325W	YCG1	Non-SMC subunit of the condensin complex (Smc2p-Smc4p-Ycs4p-Brn1p-Ycg1p), required for establishment and maintenance of chromosome condensation, chromosome segregation and for chromatin binding of the condensin complex	-0.146716	-0.165722	0.0931099
YDR326C	---	Hypothetical protein	0.0436756	-0.305005	0.109234
YDR328C	SKP1	Evolutionarily conserved kinetochore protein that is part of multiple protein complexes, including the SCF ubiquitin ligase complex, the CBF3 complex that binds centromeric DNA, and the RAVE complex that regulates assembly of the V-ATPase	-0.370912	-0.781638	-0.211225
YDR329C	PEX3	Peroxisomal membrane protein (PMP) required to recruit Pex19p chaperone to peroxisomes, plays selective, essential, direct role in PMP import as a docking factor for Pex19p	0.290778	0.124648	0.219541
YDR330W	UBX5	UBX (ubiquitin regulatory X) domain-containing protein that interacts with Cdc48p	0.0849437	-0.571012	0.150897
YDR331W	GPI8	ER membrane glycoprotein subunit of the glycosylphosphatidylinositol transamidase complex that adds glycosylphosphatidylinositol (GPI) anchors to newly synthesized proteins, human PIG-K protein is a functional homolog	0.134065	0.230801	0.0886999
YDR332W	---	Hypothetical protein	-0.0453018	-0.481837	-0.0533327
YDR333C	---	Hypothetical protein	-0.185645	-0.422748	-0.533647
YDR334W	SWR1	Swi2Snf2-related ATPase, component of the SWR1 complex, required for the incorporation of Htz1p into chromatin	-0.251287	-0.626974	-0.407909
YDR335W	MSN5	Karyopherin involved in nuclear import and export, shown to be responsible for nuclear import of replication protein A and for export of several proteins including Swi6p, Far1p, and Pho4p, cargo dissociation involves binding to RanGTP	-0.180054	-0.759698	-0.352635
YDR336W	---	Hypothetical protein	0.179482	-0.0427973	0.155128
YDR337W	MRPS28	Mitochondrial ribosomal protein of the small subunit	-1.11109	-1.7801	-0.927102
YDR338C	---	Hypothetical protein	0.0781063	0.62203	0.04662
YDR339C	---	Protein required for cell viability	-0.355892	-0.644536	-0.139415
YDR341C	---	Cytoplasmic arginyl-tRNA synthetase	0.242419	0.114136	0.0698444
YDR342C	HXT7 HXT6	High-affinity glucose transporter of the major facilitator superfamily, nearly identical to Hxt6p, expressed at high basal levels relative to other HXTs, expression repressed by high glucose levels High-affinity glucose transporter of the major facilitator superfamily, nearly identical to Hxt7p, expressed at high basal levels relative to other HXTs, repression of expression by high glucose requir…	-0.0448415	-0.0721956	0.0172018
YDR345C	HXT3	Low affinity glucose transporter of the major facilitator superfamily, expression is induced in low or high glucose conditions	0.543065	1.42369	0.606934
YDR346C	SVF1	Protein with a potential role in cell survival pathways, required for the diauxic growth shift, expression in mammalian cells increases survival under conditions inducing apoptosis	-0.183586	-0.546506	-0.29262
YDR347W	MRP1	Mitochondrial ribosomal protein of the small subunit, MRP1 exhibits genetic interactions with PET122, encoding a COX3-specific translational activator, and with PET123, encoding a small subunit mitochondrial ribosomal protein	-0.834671	-1.09564	-1.03766
YDR348C	---	Protein of unknown function, green fluorescent protein (GFP)-fusion protein localizes to the cell periphery and bud neck, potential Cdc28p substrate	-0.44493	-1.0771	-0.65553
YDR349C	YPS7	Putative GPI-anchored aspartic protease, located in the cytoplasm and endoplasmic reticulum	-0.476865	-0.477561	-0.411401
YDR350C	TCM10	Mitochondrial inner membrane protein required for assembly of the F0 sector of mitochondrial F1F0 ATP synthase, which is a large, evolutionarily conserved enzyme complex required for ATP synthesis	0.00614902	0.0708875	-0.281532
YDR351W	SBE2	Protein involved in the transport of cell wall components from the Golgi to the cell surface, required for bud growth	0.010989	-1.22994	-0.704053
YDR352W	---	Hypothetical protein	0.215751	0.582022	0.293123
YDR353W	TRR1	Cytoplasmic thioredoxin reductase, key regulatory enzyme that determines the redox state of the thioredoxin system, which acts as a disulfide reductase system and protects cells against both oxidative and reductive stress	-0.396394	-0.486241	-0.412399
YDR354W	TRP4	Anthranilate phosphoribosyl transferase of the tryptophan biosynthetic pathway, catalyzes the phosphoribosylation of anthranilate, subject to the general control system of amino acid biosynthesis	0.283783	0.0282681	-0.180833
YDR356W	SPC110	Inner plaque spindle pole body (SPB) component, ortholog of human kendrin, involved in connecting nuclear microtubules to SPB, interacts with Tub4p-complex and calmodulin, phosphorylated by Mps1p in cell cycle-dependent manner	-0.161634	-0.330008	-0.108589
YDR357C	---	Protein of unknown function, green fluorescent protein (GFP)-fusion protein localizes to the cytoplasm in a punctate pattern	-0.475791	-0.496219	-0.0101428
YDR358W	GGA1	Golgi-localized protein with homology to gamma-adaptin, interacts with and regulates Arf1p and Arf2p in a GTP-dependent manner in order to facilitate traffic through the late Golgi	0.713784	0.412729	0.955433
YDR359C	VID21	Component of the NuA4 histone acetyltransferase complex	0.393425	0.258104	0.52822
YDR361C	BCP1	Essential protein involved in nuclear export of Mss4p, which is a lipid kinase that generates phosphatidylinositol 4,5-biphosphate and plays a role in actin cytoskeleton organization and vesicular transport	-0.459294	-0.81224	-0.32367
YDR362C	TFC6	One of six subunits of RNA polymerase III transcription initiation factor complex (TFIIIC), part of TFIIIC TauB domain that binds BoxB promoter sites of tRNA and other genes, cooperates with Tfc3p in DNA binding, human homolog is TFIIIC-110	0.198921	0.804732	0.020502
YDR363W	ESC2	Protein involved in mating-type locus silencing, interacts with Sir2p, probably functions to recruit or stabilize Sir proteins	-0.250099	-0.745998	-0.502613
YDR363W-A	SEM1	Component of the lid subcomplex of the regulatory subunit of the 26S proteasome, ortholog of human DSS1	-0.319522	-0.808032	0.142133
YDR364C	CDC40	Pre-mRNA splicing factor, important for catalytic step II of pre-mRNA splicing and plays a role in cell cycle progression, required for DNA synthesis during mitosis and meiosis, has WD repeats	-0.0493328	-0.466314	-0.289201
YDR365C	ESF1	Nucleolar protein involved in pre-rRNA processing, depletion causes severely decreased 18S rRNA levels	-0.438238	-0.648282	-0.827411
YDR366C	---	Hypothetical protein	0.303862	0.700101	0.194628
YDR367W	---	Protein of unknown function, green fluorescent protein (GFP)-fusion protein localizes to the cytoplasm in a punctate pattern	0.332182	0.590774	0.287883
YDR368W	YPR1	2-methylbutyraldehyde reductase, may be involved in isoleucine catabolism	0.152576	0.188797	0.190279
YDR369C	XRS2	Protein required for DNA repair, component of the Mre11 complex, which is involved in double strand breaks, meiotic recombination, telomere maintenance, and checkpoint signaling	-0.152745	-0.439566	-0.147109
YDR370C	---	Hypothetical protein	0.152712	-0.391081	-0.0737598
YDR371W	CTS2	Sporulation-specific chitinase	0.315633	0.16142	0.0365334
YDR372C	VPS74	Non-essential protein of unknown function involved in vacuolar protein sorting, belongs to a family of cytosolic Golgi-associated proteins suggesting that it may play a role in secretion, also detected in the nucleus	0.0796465	-0.687763	-0.116063
YDR373W	FRQ1	N-myristoylated calcium-binding protein that may have a role in intracellular signaling through its regulation of the phosphatidylinositol 4-kinase Pik1p, member of the recoverinfrequenin branch of the EF-hand superfamily	0.353888	0.162846	0.310013
YDR374C	---	Hypothetical protein	0.0667581	0.43526	0.355221
YDR375C	BCS1	Protein of the mitochondrial inner membrane that functions as an ATP-dependent chaperone, required for the assembly of the cytochrome bc(1) complex from the Rip1p and Qcr10p proteins, member of the CDC48PAS1SEC18 ATPase family	-0.399019	-0.713655	-0.586854
YDR376W	ARH1	Oxidoreductase of the mitochondrial inner membrane, involved in cytoplasmic and mitochondrial iron homeostasis and required for activity of Fe-S cluster-containing enzymes, one of the few mitochondrial proteins essential for viability	-0.276081	-0.285778	-0.272241
YDR377W	ATP17	Subunit f of the F0 sector of mitochondrial F1F0 ATP synthase, which is a large, evolutionarily conserved enzyme complex required for ATP synthesis	-0.24923	-0.253379	-0.256357
YDR378C	LSM6	Component of small nuclear ribonucleoprotein complexes involved in RNA processing, splicing, and decay	-0.202591	-0.328097	-0.129334
YDR379C-A	---	Hypothetical protein identified by homology. See FEBS Letters [2000] 487:31-36.	-0.235372	0.00901617	0.0939762
YDR379W	RGA2	GTPase-activating protein for the polarity-establishment protein Cdc42p, implicated in control of septin organization, pheromone response, and haploid invasive growth	-0.0727406	-0.393589	-0.286875
YDR380W	ARO10	Phenylpyruvate decarboxylase, catalyzes decarboxylation of phenylpyruvate to phenylacetaldehyde, which is the first specific step in the Ehrlich pathway	0.718645	0.156831	0.15182
YDR381C-A	---	Hypothetical protein identified by homology. See FEBS Letters [2000]487:31-36.	-0.895617	-1.20969	-0.531737
YDR381W	YRA1	Nuclear protein that binds to RNA and to Mex67p, required for export of poly(A)+ mRNA from the nucleus, member of the REF (RNA and export factor binding proteins) family, another family member, Yra2p, can substitute for Yra1p function	0.644105	0.821341	0.449119
YDR382W	RPP2B	Ribosomal protein P2 beta, a component of the ribosomal stalk, which is involved in the interaction between translational elongation factors and the ribosome, regulates the accumulation of P1 (Rpp1Ap and Rpp1Bp) in the cytoplasm	0.442884	0.497954	0.493084
YDR383C	NKP1	Non-essential kinetochore protein, subunit of the Ctf19 central kinetochore complex (Ctf19p-Mcm21p-Okp1p-Mcm22p-Mcm16p-Ctf3p-Chl4p-Mcm19p-Nkp1p-Nkp2p-Ame1p-Mtw1p)	-0.19074	-0.474737	0.565807
YDR384C	ATO3	Plasma membrane protein, regulation pattern suggests a possible role in export of ammonia from the cell, member of the TC 9.B.33 YaaH family of putative transporters	0.29466	-0.0552495	-0.279888
YDR385W	EFT1 EFT2	Elongation factor 2 (EF-2), also encoded by EFT2, catalyzes ribosomal translocation during protein synthesis, contains diphthamide, the unique posttranslationally modified histidine residue specifically ADP-ribosylated by diphtheria toxin Elongation factor 2 (EF-2), also encoded by EFT1, catalyzes ribosomal translocation during protein synthesis, contains diphthamide, the unique posttranslational…	0.163257	0.214274	0.168144
YDR386W	MUS81	Helix-hairpin-helix protein, involved in DNA repair and replication fork stability, functions as an endonuclease in complex with Mms4p, interacts with Rad54p	-0.250483	-0.357624	-0.332734
YDR387C	---	Hypothetical protein	0.283925	0.798209	0.0827091
YDR388W	RVS167	Actin-associated protein, subunit of a complex (Rvs161p-Rvs167p) involved in regulation of actin cytoskeleton, endocytosis, and viability following starvation or osmotic stress, homolog of mammalian amphiphysin	0.415888	0.522787	0.364322
YDR389W	SAC7	GTPase activating protein (GAP) for Rho1p, involved in signaling to the actin cytoskeleton, null mutations suppress tor2 mutations and temperature sensitive mutations in actin, potential Cdc28p substrate	0.167785	-0.468322	-0.350529
YDR390C	UBA2	Nuclear protein that acts as a heterodimer with Aos1p to activate Smt3p (SUMO) before its conjugation to proteins (sumoylation), which may play a role in protein targeting, essential for viability	-0.142393	-0.69623	-0.185827
YDR391C	---	Hypothetical protein	-0.0685507	0.066472	0.21248
YDR392W	SPT3	Subunit of the SAGA and SAGA-like transcriptional regulatory complexes, interacts with Spt15p to activate transcription of some RNA polymerase II-dependent genes, also functions to inhibit transcription at some promoters	-0.303484	-1.08556	-0.202013
YDR393W	SHE9	Mitochondrial inner membrane protein required for normal mitochondrial morphology, may be involved in fission of the inner membrane, forms a homo-oligomeric complex	-0.202736	-0.510052	-0.162387
YDR394W	RPT3	One of six ATPases of the 19S regulatory particle of the 26S proteasome involved in the degradation of ubiquitinated substrates, substrate of N-acetyltransferase B	0.0933989	-0.167653	0.0790308
YDR395W	SXM1	Nuclear transport factor (karyopherin) involved in protein transport between the cytoplasm and nucleoplasm, similar to Nmd5p, Cse1p, Lph2p, and the human cellular apoptosis susceptibility protein, CAS1	-0.185575	0.00253022	-0.307892
YDR397C	NCB2	Beta subunit of the NC2 dimeric histone-fold complex, represses RNA polymerase II transcription through binding to TBP and inhibition of TFIIA and TFIIB, homologous to the Dr1 subunit of the mammalian NC2 (negative cofactor2)	-0.16912	-0.811261	-0.102537
YDR398W	UTP5	Nucleolar protein, component of the small subunit (SSU) processome containing the U3 snoRNA that is involved in processing of pre-18S rRNA	-0.0875137	-0.44418	-0.37564
YDR399W	HPT1	Dimeric hypoxanthine-guanine phosphoribosyltransferase, catalyzes the formation of both inosine monophosphate and guanosine monophosphate, mutations in the human homolog HPRT1 can cause Lesch-Nyhan syndrome and Kelley-Seegmiller syndrome	0.220063	0.170116	0.116326
YDR400W	URH1	Uridine nucleosidase (uridine-cytidine N-ribohydrolase), cleaves N-glycosidic bonds in nucleosides, involved in recycling pyrimidine deoxy- and ribonucleosides via the pyrimidine salvage pathway	-0.306028	0.431525	-0.0859645
YDR402C	DIT2	N-formyltyrosine oxidase, sporulation-specific microsomal enzyme required for spore wall maturation, involved in the production of a soluble LL-dityrosine-containing precursor of the spore wall, homologous to cytochrome P-450s	-0.208298	-0.0795929	0.0186198
YDR403W	DIT1	Sporulation-specific enzyme required for spore wall maturation, involved in the production of a soluble LL-dityrosine-containing precursor of the spore wall, transcripts accumulate at the time of prospore enclosure	-0.277635	0.101525	0.114899
YDR404C	RPB7	RNA polymerase II subunit B16, forms two subunit dissociable complex with Rpb4p	-0.226765	0.111589	-0.111946
YDR405W	MRP20	Mitochondrial ribosomal protein of the large subunit	-0.217191	-0.937816	-0.338111
YDR406W	PDR15	ATP binding cassette (ABC) transporter of the plasma membrane, general stress response factor implicated in cellular detoxification, target of Pdr1p, Pdr3p and Pdr8p transcription regulators, promoter contains a PDR responsive element	-0.609741	0.394931	-0.476517
YDR407C	TRS120	One of 10 subunits of the transport protein particle (TRAPP) complex of the cis-Golgi which mediates vesicle docking and fusion, involved in endoplasmic reticulum (ER) to Golgi membrane traffic	-0.329531	-0.865619	-0.210005
YDR408C	ADE8	Phosphoribosyl-glycinamide transformylase, catalyzes a step in the de novo purine nucleotide biosynthetic pathway	-0.101685	-0.314943	0.247696
YDR409W	SIZ1	SUMO ligase that promotes the attachment of sumo (Smt3p, small ubiquitin-related modifier) to proteins, binds Ubc9p and may bind septins, specifically required for sumoylation of septins in vivo, localized to the septin ring	0.573521	0.602999	0.340911
YDR410C	STE14	Farnesyl cysteine-carboxyl methyltransferase, mediates the carboxyl methylation step during C-terminal CAAX motif processing of a-factor and RAS proteins in the endoplasmic reticulum, localizes to the ER membrane	0.256386	0.631949	0.33329
YDR411C	DFM1	Protein of unknown function, localizes to the ER, contains four transmembrane domains, member of the Der1p-like family	0.183126	0.422781	0.524617
YDR412W	---	Protein required for cell viability	-0.357696	-0.70883	-0.334669
YDR414C	ERD1	Predicted membrane protein required for the retention of lumenal endoplasmic reticulum proteins, mutants secrete the endogenous ER protein, BiP (Kar2p)	-0.956758	-0.934727	-0.00950394
YDR415C	---	Hypothetical protein	0.154227	0.507639	0.153749
YDR416W	SYF1	Component of the spliceosome complex involved in pre-mRNA splicing, involved in regulation of cell cycle progression, similar to Drosophila crooked neck protein	0.200763	0.174948	0.16415
YDR418W	RPL12A RPL12B	Protein component of the large (60S) ribosomal subunit, nearly identical to Rpl12Bp, rpl12a rpl12b double mutant exhibits slow growth and slow translation, has similarity to E. coli L11 and rat L12 ribosomal proteins Protein component of the large (60S) ribosomal subunit, nearly identical to Rpl12Ap, rpl12a rpl12b double mutant exhibits slow growth and slow translation, has similarity to E. coli …	0.845982	0.557338	0.788802
YDR419W	RAD30	DNA polymerase eta, involved in the predominantly error-free bypass replication of DNA lesions, catalyzes the efficient and accurate synthesis of DNA opposite cyclobutane pyrimidine dimers, homolog of human POLH and bacterial DinB proteins	0.0848579	-0.696849	-0.0903336
YDR420W	HKR1	Serinethreonine rich cell surface protein that contains an EF hand motif, involved in the regulation of cell wall beta-1,3 glucan synthesis and bud site selection, overexpression confers resistance to Hansenula mrakii killer toxin, HM-1	0.487389	0.0101473	0.286211
YDR421W	ARO80	Zinc finger transcriptional activator of the Zn2Cys6 family, activates transcription of aromatic amino acid catabolic genes in the presence of aromatic amino acids	-0.123648	-0.607926	-0.292534
YDR422C	CAD1 SIP1	AP-1-like bZIP transcriptional activator involved in multiple stress responses, iron metabolism, and pleiotropic drug resistance, controls a set of genes involved in stabilizing proteins, binds consensus sequence TTACTAA, 5 UTR contains uORFs Alternate beta-subunit of the Snf1p kinase complex, may confer substrate specificity, vacuolar protein containing KIS (Kinase-Interacting Sequence) and ASC …	0.129396	0.0240909	-0.129313
YDR423C	CAD1	AP-1-like bZIP transcriptional activator involved in multiple stress responses, iron metabolism, and pleiotropic drug resistance, controls a set of genes involved in stabilizing proteins, binds consensus sequence TTACTAA, 5 UTR contains uORFs	-0.757671	-1.00256	-0.411265
YDR424C	CAD1 DYN2	AP-1-like bZIP transcriptional activator involved in multiple stress responses, iron metabolism, and pleiotropic drug resistance, controls a set of genes involved in stabilizing proteins, binds consensus sequence TTACTAA, 5 UTR contains uORFs Cytoplasmic light chain dynein, microtubule motor protein	-0.0996284	-0.307629	0.413714
YDR425W	SNX41	Sorting nexin, involved in the retrieval of late-Golgi SNAREs from the post-Golgi endosome to the trans-Golgi network, forms a complex with Snx4p and Atg20p	-0.0574579	-0.609272	0.0308957
YDR427W	RPN9	Non-ATPase regulatory subunit of the 26S proteasome, has similarity to putative proteasomal subunits in other species, null mutant is temperature sensitive and exhibits cell cycle and proteasome assembly defects	-0.247566	-0.801157	-0.304886
YDR428C	---	Hypothetical protein	0.238533	0.76664	0.470718
YDR429C	TIF35	Subunit of the core complex of translation initiation factor 3(eIF3), which is essential for translation	-0.435892	-0.613611	-0.263312
YDR430C	CYM1	Lysine-specific metalloprotease of the mitochondrial intermembrane space, member of the pitrilysin family, degrades proteins and presequence peptides cleaved from imported proteins, required for normal mitochondrial morphology	-0.323956	-0.272485	-0.43169
YDR432W	NPL3	RNA-binding protein that carries poly(A)+ mRNA from the nucleus into the cytoplasm, phosphorylation by Sky1p in the cytoplasm may promote release of mRNAs	-0.289268	-0.299313	-0.449156
YDR434W	GPI17	Transmembrane protein subunit of the glycosylphosphatidylinositol transamidase complex that adds GPIs to newly synthesized proteins, human PIG-Sp homolog	0.192813	0.192903	-0.20853
YDR435C	PPM1	Carboxyl methyl transferase, methylates the C terminus of the protein phosphatase 2A catalytic subunit (Pph21p or Pph22p), which is important for complex formation with regulatory subunits	-0.170768	-0.147019	0.0847337
YDR436W	PPZ2	Serinethreonine protein phosphatase Z, isoform of Ppz1p, involved in regulation of potassium transport, which affects osmotic stability, cell cycle progression, and halotolerance	0.341412	0.632297	0.435789
YDR437W	---	Subunit of GPI-GlcNAc transferase involved in synthesis of N-acetylglucosaminyl phosphatidylinositol (GlcNAc-PI), which is the first intermediate in glycosylphosphatidylinositol (GPI) anchor synthesis, shares similarity with mammalian PIG-P	-0.0112339	0.526831	0.0100358
YDR438W	---	Hypothetical protein	-0.40111	0.392119	-0.195462
YDR439W	LRS4	Protein involved in rDNA silencing, positively charged coiled-coil protein with limited similarity to myosin	-0.115593	-0.361518	-0.0607478
YDR440W	DOT1	Nucleosomal histone H3-Lys79 methylase, associates with transcriptionally active genes, functions in gene silencing at telomeres, most likely by directly modulating chromatin structure and Sir protein localization	-0.0148231	-0.335606	-0.114951
YDR441C	APT2	Apparent pseudogene, not transcribed or translated under normal conditions, encodes a protein with similarity to adenine phosphoribosyltransferase, but artificially expressed protein exhibits no enzymatic activity	0.0635207	0.259966	0.0788123
YDR443C	SSN2	Required for stable association of Srb10p-Srb11p kinase with RNA polymerase holoenzyme, regulates YGP1 epxression, component of RNA polymerase II holoenzyme and Kornbergs mediator (SRB) subcomplex, transcription factor	0.0856948	0.506562	0.148698
YDR444W	---	Hypothetical protein	-1.23051	-1.29881	-0.966981
YDR446W	ECM11	Non-essential protein of unknown function, GFP fusion protein is present in discrete clusters in the nucleus throughout mitosis, may be involved in maintaining chromatin structure	-0.214937	-0.277521	-0.164954
YDR447C	RPS17A RPS17B	Ribosomal protein 51 (rp51) of the small (40s) subunit, nearly identical to Rps17Bp and has similarity to rat S17 ribosomal protein Ribosomal protein 51 (rp51) of the small (40s) subunit, nearly identical to Rps17Ap and has similarity to rat S17 ribosomal protein	0.45545	0.0853199	0.517474
YDR448W	ADA2	Transcription coactivator, component of the ADA and SAGA transcriptional adaptorHAT (histone acetyltransferase) complexes	-0.183169	-0.340593	-0.485068
YDR449C	UTP6	Nucleolar protein, component of the small subunit (SSU) processome containing the U3 snoRNA that is involved in processing of pre-18S rRNA	-0.0546451	-0.0196416	-0.492342
YDR450W	RPS18B RPS18A	Protein component of the small (40S) ribosomal subunit, nearly identical to Rps18Ap and has similarity to E. coli S13 and rat S18 ribosomal proteins Protein component of the small (40S) ribosomal subunit, nearly identical to Rps18Bp and has similarity to E. coli S13 and rat S18 ribosomal proteins	0.0994662	-0.215344	0.194105
YDR451C	YHP1	One of two homeobox transcriptional repressors (see also Yox1p), that bind to Mcm1p and to early cell cycle box (ECB) elements of cell cycle regulated genes, thereby restricting ECB-mediated transcription to the MG1 interval	-0.428419	-0.249688	0.0562667
YDR452W	PPN1	Vacuolar endopolyphosphatase with a role in phosphate metabolism, functions as a homodimer	0.175481	-0.29059	0.10823
YDR453C	TSA2	Stress inducible cytoplasmic thioredoxin peroxidase, cooperates with Tsa1p in the removal of reactive oxygen, nitrogen and sulfur species using thioredoxin as hydrogen donor, deletion enhances the mutator phenotype of tsa1 mutants	-0.15999	0.886136	0.291513
YDR454C	GUK1	Guanylate kinase, converts GMP to GDP, required for growth and mannose outer chain elongation of cell wall N-linked glycoproteins	-0.267534	-0.1898	0.0353134
YDR456W	NHX1	Endosomal Na+H+ exchanger, required for intracellular sequestration of Na+, required for osmotolerance to acute hypertonic shock	-0.0683107	0.225922	0.0203134
YDR457W	TOM1	Temperature dependent Organization in Mitotic nucleus, hect-domain-containing protein, containing kinase motifs, similar to Rsp5	0.0723881	-0.0815606	0.0841845
YDR458C	---	Protein of unknown function, green fluorescent protein (GFP)-fusion protein localizes to the nuclear periphery	0.488813	0.368729	0.374303
YDR459C	---	likely functions in pathway(s) outside Ras	0.155367	0.401612	-0.0168143
YDR460W	TFB3	Subunit of TFIIH and nucleotide excision repair factor 3 complexes, involved in transcription initiation, required for nucleotide excision repair, ring finger protein similar to mammalian CAK and TFIIH subunit	-0.186871	-0.728697	-0.000399619
YDR461W	MFA1	Mating pheromone a-factor, made by a cells, interacts with alpha cells to induce cell cycle arrest and other responses leading to mating, biogenesis involves C-terminal modification, N-terminal proteolysis, and export, also encoded by MFA2	0.209365	0.222841	0.554051
YDR462W	MRPL28	Mitochondrial ribosomal protein of the large subunit	-0.573494	-1.1146	-0.421322
YDR463W	STP1	Transcription factor, activated by proteolytic processing in response to signals from the SPS sensor system for external amino acids, activates transcription of amino acid permease genes and may have a role in tRNA processing	-0.215173	-0.80928	-0.233133
YDR464W	SPP41	appears to control expression of spliceosome components PRP4 and PRP3, negative regulator of prp genes	-0.574029	-1.29911	-0.806618
YDR465C	RMT2	Arginine methyltransferase, ribosomal protein L12 is a substrate	0.124563	-0.0790793	0.00473123
YDR466W	PKH3	Protein kinase with similarity to mammalian phosphoinositide-dependent kinase 1 (PDK1) and yeast Pkh1p and Pkh2p, two redundant upstream activators of Pkc1p, identified as a multicopy suppressor of a pkh1 pkh2 double mutant	0.238709	-0.232829	0.0655062
YDR468C	TLG1	Essential t-SNARE that forms a complex with Tlg2p and Vti1p and mediates fusion of endosome-derived vesicles with the late Golgi, binds the docking complex VFT (Vps fifty-three) through interaction with Vps51p	-0.56817	-1.06234	-0.423586
YDR469W	SDC1	Subunit of the COMPASS (Set1C) complex, which methylates Rad6p ubiquitinated histone H3 on lysine 4 and is required in transcriptional silencing near telomeres, has similarity to C. elegans Dpy-30	-0.457646	-1.18729	-0.187708
YDR470C	UGO1	Protein of unknown function, outer membrane component of the mitochondrial fusion machinery, Ugo1p bind directly to Fzo1p and Mgm1p and thereby link these two GTPases during mitochondrial fusion	0.749029	0.72901	0.469183
YDR471W	RPL27B	Protein component of the large (60S) ribosomal subunit, nearly identical to Rpl27Ap and has similarity to rat L27 ribosomal protein	1.05866	0.677667	1.03134
YDR472W	TRS31	One of 10 subunits of the transport protein particle (TRAPP) complex of the cis-Golgi which mediates vesicle docking and fusion, involved in endoplasmic reticulum (ER) to Golgi membrane traffic	0.610817	1.06084	0.827869
YDR473C	PRP3	Splicing factor, component of the U4U6-U5 snRNP complex	-0.206203	-0.860617	-0.272788
YDR475C	---	Protein of unknown function, previously annotated as two separate ORFs, YDR474C and YDR475C, which were merged as a result of corrections to the systematic reference sequence	0.397144	0.400078	0.153505
YDR476C	---	Hypothetical protein	0.762018	0.877987	0.828865
YDR477W	SNF1	AMP-activated serinethreonine protein kinase found in a complex containing Snf4p and members of the Sip1pSip2pGal83p family, required for transcription of glucose-repressed genes, thermotolerance, sporulation, and peroxisome biogenesis	0.397576	-0.00853522	0.0386379
YDR478W	SNM1	Subunit of RNase MRP, which cleaves pre-rRNA, not shared between Rnase MRP and nuclear Rnase P, in contrast to all other Rnase MRP protein subunits, binds to the NME1 RNA subunit of Rnase MRP	-0.688191	-0.780979	-0.394333
YDR479C	PEX29	Peroxisomal integral membrane protein, involved in regulation of peroxisome size and number, genetic interactions suggest that Pex28p and Pex29p act at steps upstream of those mediated by Pex30p, Pex31p, and Pex32p	0.612827	0.657739	0.487779
YDR480W	DIG2	Regulatory protein of unknown function, pheromone-inducible, involved in the regulation of mating-specific genes and the invasive growth pathway, required for MAP-kinase imposed repression, inhibits pheromone-responsive transcription	0.344811	-0.0918852	0.237546
YDR481C	PHO8	Repressible alkaline phosphatase, a glycoprotein localized to the vacuole, regulated by levels of inorganic phosphate and by a system consisting of Pho4p, Pho9p, Pho80p, Pho81p and Pho85p, dephosphorylates phosphotyrosyl peptides	0.00902103	-0.306063	-0.104902
YDR482C	CWC21	Component of a complex containing Cef1p, putatively involved in pre-mRNA splicing, may bind RNA, has similarity to S. pombe Cwf21p	0.364196	-0.265326	0.144563
YDR483W	KRE2	Alpha1,2-mannosyltransferase of the Golgi involved in protein mannosylation	0.144939	0.11463	0.0343301
YDR484W	VPS52	Component of the GARP (Golgi-associated retrograde protein) complex, Vps51p-Vps52p-Vps53p-Vps54p, which is required for the recycling of proteins from endosomes to the late Golgi, involved in localization of actin and chitin	0.113714	-0.499205	0.00713881
YDR485C	VPS72	Protein of unknown function, component of the Swr1p complex that incorporates Htz1p into chromatin, required for vacuolar protein sorting	-0.241615	-0.651001	-0.318152
YDR486C	VPS60	Cytoplasmic and vacuolar membrane protein involved in late endosome to vacuole transport, required for normal filament maturation during pseudohyphal growth, may function in targeting specific cargo proteins for degradation	-0.226898	-0.425179	0.135124
YDR487C	RIB3	3,4-dihydroxy-2-butanone-4-phosphate synthase (DHBP synthase), required for riboflavin biosynthesis from ribulose-5-phosphate, also has an unrelated function in mitochondrial respiration	-0.0905625	-0.0987035	-0.271375
YDR488C	PAC11	Dynein intermediate chain, acts in the cytoplasmic dynein pathway, forms cortical cytoplasmic microtubule capture site with Num1p, null mutant is defective in nuclear migration, essential in the absence of CIN8	-0.0946434	0.515177	0.100027
YDR489W	SLD5	Subunit of the GINS complex (Sld5p, Psf1p, Psf2p, Psf3p), which binds to DNA replication origins and facilitates assembly of the DNA replication machinery	0.634182	1.12854	0.798638
YDR490C	PKH1	Serinethreonine protein kinase involved in sphingolipid-mediated signaling pathway that controls endocytosis, activates Ypk1p and Ykr2p, components of signaling cascade required for maintenance of cell wall integrity, redundant with Pkh2p	-0.0174185	-0.404616	-0.0482144
YDR492W	IZH1	Membrane protein involved in zinc metabolism, member of the four-protein IZH family, transcription is regulated directly by Zap1p, expression induced by zinc deficiency and fatty acids, deletion increases sensitivity to elevated zinc	0.455848	0.703046	0.533887
YDR493W	---	The authentic, non-tagged protein was localized to the mitochondria	-0.466038	-0.620661	-0.320105
YDR494W	RSM28	Mitochondrial ribosomal protein of the small subunit, genetic interactions suggest a possible role in promoting translation initiation	-1.02298	-1.3666	-0.705674
YDR495C	VPS3	Cytoplasmic protein required for the sorting and processing of soluble vacuolar proteins, acidification of the vacuolar lumen, and assembly of the vacuolar H+-ATPase	-0.667155	-0.965532	-0.574899
YDR496C	PUF6	Pumilio-homology domain protein that binds ASH1 mRNA at PUF consensus sequences in the 3 UTR and represses its translation, resulting in proper asymmetric localization of ASH1 mRNA	-0.22592	-0.364062	-0.362893
YDR497C	ITR1	Myo-inositol transporter with strong similarity to the minor myo-inositol transporter Itr2p, member of the sugar transporter superfamily, expression is repressed by inositol and choline via Opi1p and derepressed via Ino2p and Ino4p	-1.22789	-0.67761	-0.481341
YDR498C	SEC20	Membrane glycoprotein v-SNARE involved in retrograde transport from the Golgi to the ER, required for N- and O-glycosylation in the Golgi but not in the ER, forms a complex with the cytosolic Tip20p	0.291932	0.419669	0.347333
YDR499W	LCD1	Essential protein required for the DNA integrity checkpoint pathways, interacts physically with Mec1p, putative homolog of S. pombe Rad26 and human ATRIP	-0.153727	-0.432215	-0.144352
YDR500C	RPL37B	Protein component of the large (60S) ribosomal subunit, has similarity to Rpl37Ap and to rat L37 ribosomal protein	0.335917	0.216375	0.394786
YDR501W	PLM2	Protein required for partitioning of the 2-micron plasmid	0.321603	0.0380471	0.510047
YDR502C	SAM2	S-adenosylmethionine synthetase, catalyzes transfer of the adenosyl group of ATP to the sulfur atom of methionine, one of two differentially regulated isozymes (Sam1p and Sam2p)	-1.24262	-0.121892	-0.143286
YDR503C	LPP1	Lipid phosphate phosphatase, catalyzes Mg(2+)-independent dephosphorylation of phosphatidic acid (PA), lysophosphatidic acid, and diacylglycerol pyrophosphate, involved in control of the cellular levels of phosphatidylinositol and PA	0.0324574	0.499343	0.0563323
YDR504C	SPG3	Protein required for survival at high temperature during stationary phase, not required for growth on nonfermentable carbon sources	-0.126398	-0.129448	-0.213672
YDR505C	PSP1	Asn and gln rich protein of unknown function, high-copy suppressor of POL1 (DNA polymerase alpha) and partial suppressor of CDC2 (polymerase delta) and CDC6 (pre-RC loading factor) mutations, overexpression results in growth inhibition	-0.15418	-0.271771	-0.356231
YDR506C	---	Hypothetical protein	0.35926	0.782158	0.45948
YDR507C	GIN4	Protein kinase involved in bud growth and assembly of the septin ring, proposed to have kinase-dependent and kinase-independent activities, undergoes autophosphorylation, similar to Kcc4p and Hsl1p	-1.68271	-1.58516	-1.3427
YDR508C	GNP1	High-affinity glutamine permease, also transports Leu, Ser, Thr, Cys, Met and Asn, expression is fully dependent on Grr1p and modulated by the Ssy1p-Ptr3p-Ssy5p (SPS) sensor of extracellular amino acids	-0.220929	0.303083	0.0445853
YDR510W	SMT3	Ubiquitin-like protein of the SUMO family, conjugated to lysine residues of target proteins, regulates chromatid cohesion, chromosome segregation, APC-mediated proteolysis, DNA replication and septin ring dynamics	-0.337672	-0.683855	-0.196801
YDR511W	ACN9	Protein of the mitochondrial intermembrane space, required for acetate utilization and gluconeogenesis, has orthologs in higher eukaryotes	-0.371423	-0.240621	-0.225433
YDR512C	EMI1	Non-essential protein of unknown function required for transcriptional induction of the early meiotic-specific transcription factor IME1, also required for sporulation	0.141304	-0.027788	0.372683
YDR513W	TTR1	Cytoplasmic glutaredoxin, thioltransferase, glutathione-dependent disulfide oxidoreductase involved in maintaining redox state of target proteins, also exhibits glutathione peroxidase activity, expression induced in response to stress	0.472186	0.626915	0.467288
YDR514C	---	Hypothetical protein	-0.649338	-0.869154	-0.616504
YDR515W	SLF1	RNA binding protein that associates with polysomes, proposed to be involved in regulating mRNA translation, involved in the copper-dependent mineralization of copper sulfide complexes on cell surface in cells cultured in copper salts	-0.980887	-1.04941	-0.824755
YDR516C	EMI2	Non-essential protein of unknown function required for transcriptional induction of the early meiotic-specific transcription factor IME1, also required for sporulation	-0.127505	0.49691	0.324076
YDR517W	GRH1	Golgi localized protein component of the spindle assembly checkpoint, homolog of human GRASP65, which functions in postmitotic reassembly of Golgi stacks	-0.319532	-0.138426	-0.0991553
YDR518W	EUG1	Protein disulfide isomerase of the endoplasmic reticulum lumen, function overlaps with that of Pdi1p, may interact with nascent polypeptides in the ER	-0.357977	0.175656	0.1133
YDR519W	FPR2	Membrane-bound peptidyl-prolyl cis-trans isomerase (PPIase), binds to the drugs FK506 and rapamycin, expression pattern suggests possible involvement in ER protein trafficking	0.0277099	0.504145	0.290227
YDR520C	---	Hypothetical protein	-0.235198	0.189557	-0.191819
YDR522C	SPS2	Protein expressed during sporulation, redundant with Sps22p for organization of the beta-glucan layer of the spore wall, S. pombe ortholog is a spore wall component	-0.0505608	0.253746	0.0103719
YDR523C	SPS1	Putative protein serinethreonine kinase expressed at the end of meiosis and localized to the prospore membrane, required for correct localization of enzymes involved in spore wall synthesis	0.0091342	-0.230781	-0.104552
YDR524C	AGE1	ADP-ribosylation factor (ARF) GTPase activating protein (GAP) effector, involved in the secretory and endocytic pathways, contains C2C2H2 cysteinehistidine motif	0.0959934	-0.0968732	-0.432725
YDR524C-B	---	---	-0.0439496	-0.131356	-0.16154
YDR524W-A	---	Identified by SAGE	0.057726	0.00181173	-0.275358
YDR525W-A	SNA2	Protein of unknown function, has similarity to Pmp3p, which is involved in cation transport, green fluorescent protein (GFP)-fusion protein localizes to the cytoplasm in a punctate pattern	-0.0221712	0.343026	0.0251932
YDR527W	RBA50	Protein involved in transcription, interacts with RNA polymerase II subunits Rpb2p, Rpb3, and Rpb11p, has similarity to human RPAP1	-0.211264	-0.704109	-0.465283
YDR528W	HLR1	Protein involved in regulation of cell wall composition and integrity and response to osmotic stress, overproduction suppresses a lysis sensitive PKC mutation, similar to Lre1p, which functions antagonistically to protein kinase A	0.430055	0.315832	-0.10994
YDR529C	QCR7	Subunit 7 of the ubiquinol cytochrome-c reductase complex, which is a component of the mitochondrial inner membrane electron transport chain, oriented facing the mitochondrial matrix, N-terminus appears to play a role in complex assembly	-0.324746	-0.450522	-0.294423
YDR530C	APA2	Diadenosine 5,5-P1,P4-tetraphosphate phosphorylase II (AP4A phosphorylase), involved in catabolism of bis(5-nucleosidyl) tetraphosphates, has similarity to Apa1p	-0.226861	-0.0384937	0.0859994
YDR531W	---	Pantothenate kinase (ATP:D-pantothenate 4-phosphotransferase, EC 2.7.1.33) catalyzes the first committed step in the universal biosynthetic pathway leading to CoA.	0.157028	0.152711	0.130922
YDR532C	---	Protein of unknown function that localizes to the nuclear side of the spindle pole body and along short spindles, forms a complex with Spc105p	-0.628976	-0.981992	-0.0259836
YDR533C	HSP31	Possible chaperone and cysteine protease with similarity to E. coli Hsp31 and S. cerevisiae Hsp32p, Hsp33p, and Sno4p, member of the DJ-1ThiJPfpI superfamily, which includes human DJ-1 involved in Parkinsons disease, exists as a dimer	-0.366537	0.657393	-0.00527641
YDR534C	FIT1	Mannoprotein that is incorporated into the cell wall via a glycosylphosphatidylinositol (GPI) anchor, involved in the retention of siderophore-iron in the cell wall	-1.14058	-1.20114	-0.818131
YDR536W	STL1	Glycerol proton symporter of the plasma membrane, subject to glucose-induced inactivation, strongly but transiently induced when cells are subjected to osmotic shock	0.419637	0.527721	0.170256
YDR538W	PAD1	Phenylacrylic acid decarboxylase, confers resistance to cinnamic acid, decarboxylates aromatic carboxylic acids to the corresponding vinyl derivatives	0.22144	0.799625	0.237567
YDR539W	---	Hypothetical protein	0.162867	0.307516	0.234917
YDR540C	---	Hypothetical protein	-0.625252	-0.188362	-0.0409237
YDR541C	---	Hypothetical protein	0.625636	1.25784	0.611778
YEL001C	---	Hypothetical protein	0.182176	0.511014	0.335188
YEL002C	WBP1	Beta subunit of the oligosaccharyl transferase (OST) glycoprotein complex, required for N-linked glycosylation of proteins in the endoplasmic reticulum	0.279312	0.536072	0.536689
YEL003W	GIM4	Subunit of the heterohexameric cochaperone prefoldin complex which binds specifically to cytosolic chaperonin and transfers target proteins to it	-0.683892	-0.676298	0.0728076
YEL004W	YEA4	Uridine diphosphate-N-acetylglucosamine (UDP-GlcNAc) transporter required for cell wall chitin synthesis, localized to the ER	0.776696	1.47014	0.926336
YEL005C	VAB2	Protein with a potential role in vacuolar function, as suggested by its ability to bind Vac8p, green fluorescent protein (GFP)-fusion protein localizes to the cytoplasm in a punctate pattern	0.634959	0.232967	0.70092
YEL006W	---	Hypothetical protein	0.00398478	0.343907	0.0412941
YEL007W	---	Hypothetical protein	0.363496	0.65393	0.327253
YEL009C	GCN4	Transcriptional activator of amino acid biosynthetic genes in response to amino acid starvation, expression is tightly regulated at both the transcriptional and translational levels	-0.0910328	-0.117864	-0.144594
YEL011W	GLC3	Glycogen branching enzyme, involved in glycogen accumulation, green fluorescent protein (GFP)-fusion protein localizes to the cytoplasm in a punctate pattern	0.0332784	0.0761289	0.146548
YEL012W	UBC8	Ubiquitin-conjugating enzyme that negatively regulates gluconeogenesis by mediating the glucose-induced ubiquitination of fructose-1,6-bisphosphatase (FBPase), cytoplasmic enzyme that catalyzes the ubiquitination of histones in vitro	-0.540804	-0.891786	-0.321298
YEL013W	VAC8	Phosphorylated vacuolar membrane protein that interacts with Atg13p, required for the cytoplasm-to-vacuole targeting (Cvt) pathway, interacts with Nvj1p to form nucleus-vacuole junctions	0.211573	0.552755	0.193386
YEL015W	EDC3	Non-essential conserved protein of unknown function, plays a role in mRNA decapping by specifically affecting the function of the decapping enzyme Dcp1p, localizes to cytoplasmic mRNA processing bodies	-0.161762	-0.371618	-0.0384327
YEL016C	---	Hypothetical protein	-0.113876	-0.304284	-0.249429
YEL017C-A	PMP2	May regulate plasma membrane H(+)-ATPase, nearly identical to PMP1, Proteolipid associated with plasma membrane H(+)-ATPase (Pma1p)	0.164506	0.412249	0.0226854
YEL017W	GTT3	Protein of unknown function with a possible role in glutathione metabolism, as suggested by computational analysis of large-scale protein-protein interaction data, GFP-fusion protein localizes to the nuclear periphery	0.251951	0.86863	0.418549
YEL018W	EAF5	Esa1p-associated factor, subunit of the NuA4 acetyltransferase complex	-0.203865	-0.968045	-0.195677
YEL019C	MMS21	SUMO ligase involved in chromosomal organization and DNA repair, forms a complex with Smc5p, Rhc18p, and Nse1p, mutants are sensitive to methyl methanesulfonate and show increased spontaneous mutation and mitotic recombination	0.177206	-0.106496	-0.0748461
YEL020C	---	Hypothetical protein	0.585592	0.427761	0.252436
YEL020W-A	TIM9	Mitochondrial intermembrane space protein mediating import and insertion of polytopic inner membrane proteins	-1.29506	-1.68949	-0.996631
YEL021W	URA3	Orotidine-5-phosphate (OMP) decarboxylase, catalyzes the sixth enzymatic step in the de novo biosynthesis of pyrimidines, converting OMP into uridine monophosphate (UMP), converts 5-FOA into 5-fluorouracil, a toxic compound	2.23268	-0.482867	0.0974899
YEL022W	GEA2	Guanine nucleotide exchange factor for ADP ribosylation factors (ARFs), involved in vesicular transport between the Golgi and ER, Golgi organization, and actin cytoskeleton organization, similar to but not functionally redundant with Gea1p	0.211367	-0.328873	0.401925
YEL023C	---	Hypothetical protein	0.484549	0.171101	0.395205
YEL024W	RIP1	Ubiquinol-cytochrome-c reductase, a Rieske iron-sulfur protein of the mitochondrial cytochrome bc1 complex, transfers electrons from ubiquinol to cytochrome c1 during respiration	-0.455	-0.34532	-0.393203
YEL025C	---	SWISNF and RSC interacting protein 1	0.0354546	-0.312982	-0.0664836
YEL026W	SNU13	RNA binding protein, part of U3 snoRNP involved in rRNA processing, part of U4U6-U5 tri-snRNP involved in mRNA splicing, similar to human 15.5K protein	0.259213	0.554593	0.137204
YEL027W	CUP5	Proteolipid subunit of the vacuolar H(+)-ATPase V0 sector (subunit c, dicyclohexylcarbodiimide binding subunit), required for vacuolar acidification and important for copper and iron metal ion homeostasis	0.207551	0.336726	0.264463
YEL029C	BUD16	Protein involved in bud-site selection, diploid mutants display a random budding pattern instead of the wild-type bipolar pattern, has similarity to pyridoxal kinases	0.360144	0.473103	-0.111363
YEL030W	ECM10	Heat shock protein of the Hsp70 family, localized in mitochondrial nucleoids, plays a role in protein translocation, interacts with Mge1p in an ATP-dependent manner, overexpression induces extensive mitochondrial DNA aggregations	0.726841	1.01985	0.488322
YEL031W	SPF1	P-type ATPase, ion transporter of the ER membrane involved in ER function and Ca2+ homeostasis, required for regulating Hmg2p degradation, confers sensitivity to a killer toxin (SMKT) produced by Pichia farinosa KK1	-0.193015	-0.0971134	-0.187869
YEL032W	MCM3	Protein involved in DNA replication, component of the Mcm2-7 hexameric complex that binds chromatin as a part of the pre-replicative complex	0.602469	0.238448	0.202506
YEL034W	HYP2	Translation initiation factor eIF-5A, promotes formation of the first peptide bond, similar to and functionally redundant with Anb1p, undergoes an essential hypusination modification, expressed under aerobic conditions	0.314806	0.418912	0.29385
YEL035C	UTR5	Protein of unknown function, transcription may be regulated by Gcr1p	0.121303	0.254158	0.22034
YEL036C	ANP1	Subunit of the alpha-1,6 mannosyltransferase complex, type II membrane protein, has a role in retention of glycosyltransferases in the Golgi, involved in osmotic sensitivity and resistance to aminonitrophenyl propanediol	0.158386	-0.132208	-0.146715
YEL037C	RAD23	Protein with ubiquitin-like N terminus, recognizes and binds damaged DNA (with Rad4p) during nucleotide excision repair, regulates Rad4p levels, subunit of Nuclear Excision Repair Factor 2 (NEF2), homolog of human HR23A and HR23B proteins	-0.290861	-0.52119	-0.423287
YEL038W	UTR4	Protein of unknown function, found in both the cytoplasm and nucleus	-0.53783	0.00487973	-0.404537
YEL039C	CYC7	Cytochrome c isoform 2, expressed under hypoxic conditions, electron carrier of the mitochondrial intermembrane space that transfers electrons from ubiquinone-cytochrome c oxidoreductase to cytochrome c oxidase during cellular respiration	-1.20989	-0.246697	-0.172354
YEL040W	UTR2	Putative glycosidase, glycosylphosphatidylinositol (GPI)-anchored protein localized to the bud neck, has a role in cell wall maintenance	-0.461514	0.411701	0.379338
YEL041W	---	Hypothetical protein	0.574299	0.0536503	0.406593
YEL042W	GDA1	Guanosine diphosphatase located in the Golgi, involved in the transport of GDP-mannose into the Golgi lumen by converting GDP to GMP after mannose is transferred its substrate	-0.218266	-0.0982464	-0.304652
YEL043W	---	Hypothetical protein	0.185208	0.219066	0.0636435
YEL044W	IES6	Protein that associates with the INO80 chromatin remodeling complex under low-salt conditions	0.122707	-0.0874854	-0.139386
YEL046C	GLY1	Threonine aldolase, catalyzes the cleavage of L-allo-threonine and L-threonine to glycine, involved in glycine biosynthesis	-0.0776035	0.106182	-0.512607
YEL047C	---	Fumurate ReDuctase Soluble	-0.207262	0.525427	0.337444
YEL048C	---	Hypothetical protein	-0.0904464	0.468414	-0.0515221
YEL049W	PAU4 PAU6 PAU1 PAU2 DAN3	Part of 23-member seripauperin multigene family encoded mainly in subtelomeric regions, active during alcoholic fermentation, regulated by anaerobiosis, negatively regulated by oxygen, repressed by heme Hypothetical protein Part of 23-member seripauperin multigene family encoded mainly in subtelomeric regions, active during alcoholic fermentation, regulated by anaerobiosis, negatively regulated b…	0.667948	1.3121	0.923655
YEL050C	RML2	Mitochondrial ribosomal protein of the large subunit, has similarity to E. coli L2 ribosomal protein, fat21 mutant allele causes inability to utilize oleate and may interfere with activity of the Adr1p transcription factor	-0.564674	-0.853371	-0.645343
YEL051W	VMA8	Subunit D of the eight-subunit V1 peripheral membrane domain of the vacuolar H+-ATPase (V-ATPase), an electrogenic proton pump found throughout the endomembrane system, plays a role in the coupling of proton transport and ATP hydrolysis	-0.151774	-0.604101	-0.0555152
YEL052W	AFG1	Putative ATPase of the CDC48PAS1SEC18 (AAA) family, localized to mitochondria	-0.601655	-0.211375	-0.281965
YEL053C	MAK10	Non-catalytic subunit of N-terminal acetyltransferase of the NatC type, required for replication of dsRNA virus, expression is glucose-repressible	-0.368177	-0.575877	-0.543858
YEL054C	RPL12A RPL12B	Protein component of the large (60S) ribosomal subunit, nearly identical to Rpl12Bp, rpl12a rpl12b double mutant exhibits slow growth and slow translation, has similarity to E. coli L11 and rat L12 ribosomal proteins Protein component of the large (60S) ribosomal subunit, nearly identical to Rpl12Ap, rpl12a rpl12b double mutant exhibits slow growth and slow translation, has similarity to E. coli …	0.72398	0.828201	0.826426
YEL055C	POL5	Protein with sequence similarity to the human MybBP1A and weak sequence similar to B-type DNA polymerases, not required for chromosomal DNA replication, required for the synthesis of rRNA	-0.180178	-0.231281	-0.155319
YEL056W	HAT2	Subunit of the Hat1p-Hat2p histone acetyltransferase complex, required for high affinity binding of the complex to free histone H4, thereby enhancing Hat1p activity, similar to human RbAp46 and 48, has a role in telomeric silencing	0.189012	-0.0447725	0.00795394
YEL057C	---	Hypothetical protein	-0.207057	-0.327945	0.438835
YEL058W	PCM1	Essential N-acetylglucosamine-phosphate mutase, a hexosephosphate mutase involved in the biosynthesis of chitin	0.0850379	0.0784403	-0.020077
YEL059C-A	SOM1	Protein whose overexpression suppresses the imp1 mutation, may be required for the function of the Imp1p mitochondrial inner membrane peptidase andor the protein sorting machinery	-0.0273691	-0.73511	0.168847
YEL060C	PRB1	Vacuolar proteinase B (yscB), a serine protease of the subtilisin family, involved in protein degradation in the vacuole and required for full protein degradation during sporulation	0.309583	0.258669	0.053953
YEL061C	CIN8	Kinesin motor protein involved in mitotic spindle assembly and chromosome segregation	-0.559668	-1.25375	-0.636402
YEL062W	NPR2	Regulator of nitrogen permeases, transcription is induced in response to proline and urea, contains two PEST sequences	0.518408	0.118616	0.191909
YEL063C	CAN1	Plasma membrane arginine permease, requires phosphatidyl ethanolamine (PE) for localization, exclusively associated with lipid rafts, mutation confers canavanine resistance	-0.0122556	0.038865	-0.158295
YEL064C	AVT2	Putative transporter, member of a family of seven S. cerevisiae genes (AVT1-7) related to vesicular GABA-glycine transporters	0.546503	0.535909	-0.0372732
YEL065W	SIT1	Ferrioxamine B transporter, member of the ARN family of transporters that specifically recognize siderophore-iron chelates, transcription is induced during iron deprivation and diauxic shift, potentially phosphorylated by Cdc28p	0.341007	0.213249	0.224566
YEL066W	HPA3	D-Amino acid N-acetyltransferase, catalyzes N-acetylation of D-amino acids through ordered bi-bi mechanism in which acetyl-CoA is first substrate bound and CoA is last product liberated, similar to Hpa2p, acetylates histones weakly in vitro	-0.147919	-0.368285	0.708213
YEL069C	HXT17 HXT13	Protein of unknown function with similarity to hexose transporter family members, expression is repressed by high levels of glucose Protein of unknown function with similarity to hexose transporter family members, expression is induced by low levels of glucose and repressed by high levels of glucose	-0.30275	1.26401	0.089111
YEL070W	---	Hypothetical protein	-0.586213	0.699216	0.142647
YEL071W	DLD3	D-lactate dehydrogenase, part of the retrograde regulon which consists of genes whose expression is stimulated by damage to mitochondria and reduced in cells grown with glutamate as the sole nitrogen source, located in the cytoplasm	-1.00284	-0.552131	-0.899867
YEL072W	RMD6	Protein required for sporulation	0.413806	1.09065	0.401353
YEL073C	---	Hypothetical protein	-0.881044	-0.172561	-0.104862
YEL075C	YRF1-5 YRF1-7 YRF1-6 YRF1-3 YRF1-2 YRF1-1	Hypothetical protein Helicase encoded by the Y element of subtelomeric regions, highly expressed in the mutants lacking the telomerase component TLC1, potentially phosphorylated by Cdc28p Hypothetical protein similar to other subtelomerically-encoded proteins Helicase encoded by the Y element of subtelomeric regions, highly expressed in the mutants lacking the telomerase component TLC1, potential…	-0.0764722	-0.108011	-0.15382
YEL076C	YRF1-5 YRF1-4 YRF1-7 YRF1-6 YRF1-3 YRF1-2 YRF1-1	Hypothetical protein Helicase encoded by the Y element of subtelomeric regions, highly expressed in the mutants lacking the telomerase component TLC1, potentially phosphorylated by Cdc28p Helicase encoded by the Y element of subtelomeric regions, highly expressed in the mutants lacking the telomerase component TLC1, potentially phosphorylated by Cdc28p Hypothetical protein Hypothetical protein He…	0.139494	0.178964	0.0488064
YEL076C-A	YRF1-5 YRF1-4 YRF1-7 YRF1-6 YRF1-3 YRF1-2 YRF1-1	Hypothetical protein Helicase encoded by the Y element of subtelomeric regions, highly expressed in the mutants lacking the telomerase component TLC1, potentially phosphorylated by Cdc28p Helicase encoded by the Y element of subtelomeric regions, highly expressed in the mutants lacking the telomerase component TLC1, potentially phosphorylated by Cdc28p Hypothetical protein Hypothetical protein He…	0.656755	0.428863	0.434919
YER001W	MNN1	Alpha-1,3-mannosyltransferase, integral membrane glycoprotein of the Golgi complex, required for addition of alpha1,3-mannose linkages to N-linked and O-linked oligosaccharides, one of five S. cerevisiae proteins of the MNN1 family	0.396593	0.114037	0.260656
YER002W	NOP16	Constituent of 66S pre-ribosomal particles, involved in 60S ribosomal subunit biogenesis	-0.540908	-0.954472	-0.138542
YER003C	PMI40	Mannose-6-phosphate isomerase, catalyzes the interconversion of fructose-6-P and mannose-6-P, required for early steps in protein mannosylation	0.0504587	0.420524	0.368716
YER004W	---	The authentic, non-tagged protein was localized to the mitochondria	0.0362971	0.178116	-0.0533671
YER005W	YND1	Apyrase with wide substrate specificity, involved in preventing the inhibition of glycosylation by hydrolyzing nucleoside tri- and diphosphates which are inhibitors of glycotransferases, partially redundant with Gda1p	-0.33493	-0.0425782	-0.291552
YER006W	NUG1	GTPase that associates with nuclear 60S pre-ribosomes, required for export of 60S ribosomal subunits from the nucleus	-0.33541	-0.167269	-0.345768
YER007C-A	---	Hypothetical protein	0.0474536	0.106548	0.301932
YER007W	PAC2	Microtubule effector required for tubulin heterodimer formation, binds alpha-tubulin, required for normal microtubule function, null mutant exhibits cold-sensitive microtubules and sensitivity to benomyl	-0.356894	-0.445809	-0.370851
YER008C	SEC3	Non-essential subunit of the exocyst complex (Sec3p, Sec5p, Sec6p, Sec8p, Sec10p, Sec15p, Exo70p, Exo84p) which mediates targeting of post-Golgi vesicles to sites of active exocytosis, Sec3p specifically is a spatial landmark for secretion	0.300687	-0.0858161	0.156806
YER009W	NTF2	Nuclear envelope protein, interacts with GDP-bound Gsp1p and with proteins of the nuclear pore to transport Gsp1p into the nucleus where it is an essential player in nucleocytoplasmic transport	0.0437655	0.306139	0.176857
YER010C	---	Hypothetical protein	0.372851	0.487354	0.542749
YER011W	TIR1	Cell wall mannoprotein of the Srp1pTip1p family of serine-alanine-rich proteins, expression is downregulated at acidic pH and induced by cold shock and anaerobiosis, abundance is increased in cells cultured without shaking	-0.142363	0.814462	0.715245
YER012W	PRE1	20S proteasome beta-type subunit, localizes to the nucleus throughout the cell cycle	-0.125388	-0.620842	-0.152155
YER013W	PRP22	DEAH-box RNA-dependent ATPaseATP-dependent RNA helicase, associates with lariat intermediates before the second catalytic step of splicing, mediates ATP-dependent mRNA release from the spliceosome and unwinds RNA duplexes	0.0384235	-0.258581	-0.0729196
YER014C-A	BUD25	Protein involved in bud-site selection, diploid mutants display a random budding pattern instead of the wild-type bipolar pattern	0.0833697	-0.0584779	-0.0653187
YER014W	HEM14	Protoporphyrinogen oxidase, a mitochondrial enzyme that catalyzes the seventh step in the heme biosynthetic pathway, converting protoporphyrinogen IX to protoporphyrin IX	-0.0453767	-0.464142	-0.0642505
YER015W	FAA2	Long chain fatty acyl-CoA synthetase, accepts a wider range of acyl chain lengths than Faa1p, preferring C9:0-C13:0, involved in the activation of endogenous pools of fatty acids	-0.0290022	-0.202901	-0.0256911
YER016W	BIM1	Microtubule-binding protein that together with Kar9p makes up the cortical microtubule capture site and delays the exit from mitosis when the spindle is oriented abnormally	-0.729067	-1.115	-0.686996
YER017C	AFG3	Component, with Yta12p, of the mitochondrial inner membrane m-AAA protease that mediates degradation of misfolded or unassembled proteins and is also required for correct assembly of mitochondrial enzyme complexes	0.0336993	-0.253231	-0.297892
YER018C	SPC25	Component of the evolutionarily conserved kinetochore-associated Ndc80 complex (Ndc80p-Nuf2p-Spc24p-Spc25p), involved in chromosome segregation, spindle checkpoint activity and kinetochore clustering	0.48493	0.665187	0.528343
YER019C-A	SBH2	Ssh1p-Sss1p-Sbh2p complex component, involved in protein translocation into the endoplasmic reticulum, homologous to Sbh1p	-0.11645	-0.17209	-0.0921818
YER019W	ISC1	Inositol phosphosphingolipid phospholipase C, hydrolyzes inositolphosphosphingolipids, activated by phosphatidylserine, cardiolipin, and phosphatidylglycerol, mediates Na+ and Li+ halotolerance, contains a P loop-like domain	0.114247	0.667685	0.275829
YER020W	GPA2	Nucleotide binding alpha subunit of the heterotrimeric G protein that interacts with the receptor Gpr1p, has signaling role in response to nutrients, green fluorescent protein (GFP)-fusion protein localizes to the cell periphery	0.338496	-0.434208	0.200445
YER021W	RPN3	Essential, non-ATPase regulatory subunit of the 26S proteasome lid, similar to the p58 subunit of the human 26S proteasome, temperature-sensitive alleles cause metaphase arrest, suggesting a role for the proteasome in cell cycle control	-0.260263	-0.823696	-0.384944
YER023W	PRO3	Delta 1-pyrroline-5-carboxylate reductase, catalyzes the last step in proline biosynthesis	-0.140252	0.145087	0.243035
YER024W	YAT2	Carnitine acetyltransferase, has similarity to Yat1p, which is a carnitine acetyltransferase associated with the mitochondrial outer membrane	-0.657834	-1.01639	-0.893004
YER025W	GCD11	Gamma subunit of the translation initiation factor eIF2, involved in the identification of the start codon, binds GTP when forming the ternary complex with GTP and tRNAi-Met	-0.423086	-0.488612	-0.571771
YER026C	CHO1	phosphatidylserine synthase	-1.0497	-0.509037	-0.16771
YER027C	GAL83	One of three possible beta-subunits of the Snf1 kinase complex, allows nuclear localization of the Snf1 kinase complex in the presence of a nonfermentable carbon source, contains glycogen-binding domain	0.0201863	-0.235837	-0.0928725
YER028C	MIG3	Probable transcriptional repressor involved in response to toxic agents such as hydroxyurea that inhibit ribonucleotide reductase, phosphorylation by Snf1p or the Mec1p pathway inactivates Mig3p, allowing induction of damage response genes	0.29527	0.405011	0.282927
YER029C	SMB1	associated with U1, U2, U4, and U5 snRNPs as part of the Sm-core that is common to all spliceosomal snRNPs, U1 snRNP protein	-0.546009	-0.92351	-0.061271
YER030W	---	Hypothetical protein	-0.827683	-1.23115	-0.213007
YER031C	YPT31	GTPase of the YptRab family, very similar to Ypt32p, involved in the exocytic pathway, mediates intra-Golgi traffic or the budding of post-Golgi vesicles from the trans-Golgi	0.216401	0.0559134	0.641258
YER032W	FIR1	Protein involved in 3 mRNA processing, interacts with Ref2p, potential Cdc28p substrate	0.285054	0.45744	0.274076
YER033C	ZRG8	Cytoplasmic protein of unknown function, transcription is induced under conditions of zinc deficiency	-0.142199	0.0121451	-0.187534
YER034W	---	Hypothetical protein	0.771256	0.601355	0.589296
YER035W	EDC2	RNA-binding protein, activates mRNA decapping directly by binding to the mRNA substrate and enhancing the activity of the decapping proteins Dcp1p and Dcp2p	0.674024	0.514815	0.36576
YER036C	---	ATPase of the ATP-binding cassette (ABC) family involved in ribosome biogenesis, has similarity to Gcn20p	0.140175	0.11264	-0.0518315
YER037W	PHM8	Protein of unknown function, expression is induced by low phosphate levels and by inactivation of Pho85p	0.447843	0.196317	0.115298
YER038C	KRE29	Essential protein of unknown function, heterozygous mutant shows haploinsufficiency in K1 killer toxin resistance	0.363351	0.607081	0.421837
YER039C	HVG1	Protein of unknown function, has homology to Vrg4p	0.723395	1.2635	0.524829
YER039C-A	---	Hypothetical protein	0.709848	1.10439	0.355728
YER040W	GLN3	Transcriptional activator of genes regulated by nitrogen catabolite repression (NCR), localization and activity regulated by quality of nitrogen source	0.150855	-0.630919	-0.4474
YER041W	YEN1	Protein of unknown function, has similarity to endonuclease Rth1p, potentially phosphorylated by Cdc28p	0.548001	0.113695	0.316352
YER042W	MXR1	Peptide methionine sulfoxide reductase, reverses the oxidation of methionine residues, involved in oxidative damage repair, providing resistance to oxidative stress and regulation of lifespan	0.100982	0.0697552	0.378138
YER043C	SAH1	S-adenosyl-L-homocysteine hydrolase, catabolizes S-adenosyl-L-homocysteine which is formed after donation of the activated methyl group of S-adenosyl-L-methionine (AdoMet) to an acceptor	-0.57412	-0.461181	-0.370977
YER044C	ERG28	Endoplasmic reticulum membrane protein, may facilitate protein-protein interactions between the Erg26p dehydrogenase and the Erg27p 3-ketoreductase andor tether these enzymes to the ER, also interacts with Erg6p	1.01779	1.32115	0.766772
YER044C-A	MEI4	Functions in early recombination, mRNA is meiosis-specific and has 88 bp intron at 5 end spliced independently of MER1.	-0.154927	-0.276718	-0.177989
YER045C	ACA1	Basic leucine zipper (bZIP) transcription factor of the ATFCREB family, may regulate transcription of genes involved in utilization of non-optimal carbon sources	0.846216	0.258734	0.745465
YER046W	SPO73	Meiosis-specific protein of unknown function, required for spore wall formation during sporulation, dispensible for both nuclear divisions during meiosis	1.27216	0.760575	1.18235
YER047C	SAP1	Putative ATPase of the AAA family, interacts with the Sin1p transcriptional repressor in the two-hybrid system	0.0468604	-0.627529	0.00732004
YER048C	CAJ1	Nuclear type II J heat shock protein of the E. coli dnaJ family, contains a leucine zipper-like motif, binds to non-native substrates for presentation to Ssa3p, may function during protein translocation, assembly and disassembly	-0.545152	-1.1693	-0.338992
YER048W-A	---	Similar to D. melanogaster protein, weaker homology to C. elegans protein with similarity to human cdk7cyclin H assembly factor	-0.306718	-0.31931	-0.236906
YER049W	---	Hypothetical protein	0.135607	0.254979	-0.411433
YER050C	RSM18	Mitochondrial ribosomal protein of the small subunit, has similarity to E. coli S18 ribosomal protein	-0.537017	-0.890626	-0.280588
YER051W	---	Hypothetical protein	-0.208826	-0.402245	-0.199892
YER052C	HOM3	Aspartate kinase (L-aspartate 4-P-transferase), cytoplasmic enzyme that catalyzes the first step in the common pathway for methionine and threonine biosynthesis, expression regulated by Gcn4p and the general control of amino acid synthesis	0.210269	0.357228	-0.250214
YER053C	PIC2	Mitochondrial phosphate carrier, imports inorganic phosphate into mitochondria, functionally redundant with Mir1p but less abundant than Mir1p under normal conditions, expression is induced at high temperature	0.0167484	-0.0149592	-0.0391316
YER053C-A	---	Hypothetical protein	0.590299	0.860028	0.534585
YER054C	GIP2	Putative regulatory subunit of the protein phosphatase Glc7p, proposed to be involved in glycogen metabolism, contains a conserved motif (GVNK motif) that is also found in Gac1p, Pig1p, and Pig2p	0.344571	-0.0726233	0.208064
YER055C	HIS1	ATP phosphoribosyltransferase, a hexameric enzyme, catalyzes the first step in histidine biosynthesis, mutations cause histidine auxotrophy and sensitivity to Cu, Co, and Ni salts, transcription is regulated by general amino acid control	0.351166	-0.250146	-0.394113
YER056C	FCY2	Purine-cytosine permease, mediates purine (adenine, guanine, and hypoxanthine) and cytosine accumulation	-0.377038	-0.228291	-0.49271
YER056C-A	RPL34A	Protein component of the large (60S) ribosomal subunit, nearly identical to Rpl34Bp and has similarity to rat L34 ribosomal protein	0.839754	0.249042	1.08771
YER057C	HMF1	Member of the p14.5 protein family with similarity to Mmf1p, functionally complements Mmf1p function when targeted to mitochondria, heat shock inducible, high-dosage growth inhibitor, forms a homotrimer in vitro	0.193524	0.427507	0.395012
YER058W	PET117	Protein required for assembly of cytochrome c oxidase	-1.13447	-1.14993	-0.347419
YER059W	PCL6	Pho85p cyclin of the Pho80p subfamily, forms the major Glc8p kinase together with Pcl7p and Pho85p, involved in the control of glycogen storage by Pho85p, stabilized by Elongin C binding	0.575902	0.211373	0.762472
YER060W	FCY21	Putative purine-cytosine permease, very similar to Fcy2p but cannot substitute for its function	-0.0463243	1.4705	-0.149578
YER060W-A	FCY22	Putative purine-cytosine permease, very similar to Fcy2p but cannot substitute for its function	0.187178	1.47137	0.283847
YER061C	CEM1	Mitochondrial beta-keto-acyl synthase with possible role in fatty acid synthesis, required for mitochondrial respiration	0.0728101	0.36667	0.269056
YER062C	HOR2	One of two redundant DL-glycerol-3-phosphatases (RHR2GPP1 encodes the other) involved in glycerol biosynthesis, induced in response to hyperosmotic stress and oxidative stress, and during the diauxic transition	0.673017	0.338207	0.146098
YER063W	THO1	Protein of unknown function, overproduction suppresses the transcriptional defect caused by an hpr1 mutation	-0.148144	-0.583441	0.0954474
YER064C	---	Non-essential nuclear protein, null mutation has global effects on transcription	0.859231	0.699256	0.635476
YER065C	ICL1	Isocitrate lyase, catalyzes the formation of succinate and glyoxylate from isocitrate, a key reaction of the glyoxylate cycle, expression of ICL1 is induced by growth on ethanol and repressed by growth on glucose	-0.296986	-0.969219	-0.58641
YER066W	---	Hypothetical protein	-0.289035	0.1176	-0.0563405
YER067W	---	Hypothetical protein	0.0452371	-0.134261	0.220065
YER068W	MOT2	Component of the CCR4-NOT transcription regulatory complex, which represses transcription, at least in part, by inhibiting functional TBP-DNA interactions and also aids in transcription elongation, interacts with C-terminal region of Not1p	-0.19594	-0.626991	-0.37086
YER069W	ARG5,6	Protein that is processed in the mitochondrion to yield acetylglutamate kinase and N-acetyl-gamma-glutamyl-phosphate reductase, which catalyze the 2nd and 3rd steps in arginine biosynthesis, enzymes form a complex with Arg2p	-0.520654	-0.302298	-0.416937
YER070W	RNR1	Ribonucleotide-diphosphate reductase (RNR), large subunit, the RNR complex catalyzes the rate-limiting step in dNTP synthesis and is regulated by DNA replication and DNA damage checkpoint pathways via localization of the small subunits	-0.0802927	0.679815	0.442469
YER071C	---	Protein of unknown function, green fluorescent protein (GFP)-fusion protein localizes to the cytoplasm in a punctate pattern	0.0207232	-0.199697	0.211327
YER072W	VTC1	Vacuolar transporter chaperon (VTC) involved in distributing V-ATPase and other membrane proteins, together with other VTC proteins, forms a heterotetrameric complex that associates with the SNARE Nyv1p and the V0 sector of the V-ATPase	-0.259836	-0.147235	-0.221618
YER073W	ALD5	Mitochondrial aldehyde dehydrogenase, involved in regulation or biosynthesis of electron transport chain components and acetate formation, activated by K+, utilizes NADP+ as the preferred coenzyme, constitutively expressed	1.84451	0.216672	0.944865
YER074W	RPS24B RPS24A	Protein component of the small (40S) ribosomal subunit, identical to Rps24Ap and has similarity to rat S24 ribosomal protein Protein component of the small (40S) ribosomal subunit, identical to Rps24Bp and has similarity to rat S24 ribosomal protein	0.293689	0.112951	0.278563
YER074W-A	YOS1	Integral membrane protein required for ER to Golgi transport, localized to the Golgi, the ER, and COPII vesicles, interacts with Yip1p and Yif1p	-0.277145	-0.122633	0.0579923
YER075C	PTP3	Phosphotyrosine-specific protein phosphatase involved in the inactivation of mitogen-activated protein kinase (MAPK) during osmolarity sensing, dephosporylates Hog1p MAPK and regulates its localization, localized to the cytoplasm	0.766581	0.140462	0.149797
YER076C	---	Hypothetical protein	0.062993	0.689948	0.139184
YER077C	---	Hypothetical protein	0.373748	0.059555	0.245979
YER078C	---	Metallopeptidase, localized to the mitochondrial matrix	-0.245992	-0.4857	-0.606592
YER078W-A	---	Identified by fungal homology and RT-PCR	-0.685632	-0.223044	-0.717491
YER079W	---	Hypothetical protein	0.233228	-0.37003	0.206745
YER080W	---	The authentic, non-tagged protein was localized to the mitochondria	-0.173406	-0.912029	-0.0682967
YER081W	SER3	3-phosphoglycerate dehydrogenase, catalyzes the first step in serine and glycine biosynthesis, isozyme of Ser33p	-0.465078	-0.942158	-0.37148
YER082C	UTP7	Nucleolar protein, component of the small subunit (SSU) processome containing the U3 snoRNA that is involved in processing of pre-18S rRNA	-0.237416	-0.619986	-0.134426
YER083C	RMD7	Protein required for meiotic nuclear division, appears to function in DNA replication and damage response, may be involved in cell wall function	0.252739	0.657972	0.431845
YER085C	---	Hypothetical protein	-0.739669	-0.587254	-0.600676
YER086W	ILV1	Threonine deaminase, catalyzes the first step in isoleucine biosynthesis, expression is under general amino acid control, ILV1 locus exhibits highly positioned nucleosomes whose organization is independent of known ILV1 regulation	0.656702	0.582447	0.331652
YER087C-B	SBH1	Beta subunit of the Sec61p ER translocation complex (Sec61p-Sss1p-Sbh1p), involved in protein translocation into the endoplasmic reticulum, homologous to Sbh2p	-0.0834742	-0.0638021	-0.0549011
YER087W	---	Hypothetical protein	-0.390068	-0.718481	-0.283045
YER088C	DOT6	Protein of unknown function, involved in telomeric gene silencing and filamentation	-0.298016	-0.28335	-0.472894
YER089C	PTC2	Type 2C protein phosphatase, dephosphorylates Hog1p to limit maximal osmostress induced kinase activity, dephosphorylates Ire1p to downregulate the unfolded protein response, dephosphorylates Cdc28p, role in DNA checkpoint inactivation	0.221918	0.626904	0.376095
YER090W	TRP2	Anthranilate synthase, catalyzes the initial step of tryptophan biosynthesis, forms multifunctional hetero-oligomeric anthranilate synthase:indole-3-glycerol phosphate synthase enzyme complex with Trp3p	0.202788	-0.0529492	-0.342613
YER091C	MET6	Cobalamin-independent methionine synthase, involved in amino acid biosynthesis, also called N5-methyltetrahydrofolate homocysteine methyltransferase or 5-methyltetrahydropteroyltriglutamate homocysteine methyltransferase	-0.204926	-0.0168419	-0.204978
YER092W	IES5	Protein that associates with the INO80 chromatin remodeling complex under low-salt conditions	-1.04997	-0.79703	-0.231791
YER093C	TSC11	Subunit of TORC2 (Tor2p-Lst8p-Avo1-Avo2-Tsc11p-Bit61p), a membrane-associated complex that regulates actin cytoskeletal dynamics during polarized growth and cell wall integrity, involved in sphingolipid metabolism, contains a RasGEFN domain	-0.437488	-0.905227	-0.518145
YER093C-A	---	Hypothetical protein	0.21709	0.482195	0.0825353
YER094C	PUP3	Beta subunit of the 20S proteasome involved in ubiquitin-dependent catabolism, human homolog is subunit C10	-0.0899969	-0.405469	-0.174691
YER095W	RAD51	Strand exchange protein, forms a helical filament with DNA that searches for homology, involved in the recombinational repair of double-strand breaks in DNA during vegetative growth and meiosis, homolog of Dmc1p and bacterial RecA protein	-0.630938	-0.133082	-0.332612
YER096W	SHC1	Sporulation-specific activator of Chs3p (chitin synthase III), required for the synthesis of the chitosan layer of ascospores, has similarity to Skt5p, which activates Chs3p during vegetative growth, transcriptionally induced at alkaline pH	0.588189	1.43848	0.989236
YER098W	UBP9	Ubiquitin-specific protease that cleaves ubiquitin-protein fusions	0.0463186	-0.223121	-0.221545
YER099C	PRS2	5-phospho-ribosyl-1(alpha)-pyrophosphate synthetase, involved in nucleotide, histidine, and tryptophan biosynthesis, one of a five related enzymes, which are active as heteromultimeric complexes	-0.201455	0.113153	-0.155607
YER100W	UBC6	Ubiquitin-conjugating enzyme involved in ER-associated protein degradation, located at the cytosolic side of the ER membrane, tail region contains a transmembrane segment at the C-terminus, substrate of the ubiquitin-proteasome pathway	0.143988	-0.188695	0.167719
YER101C	AST2	Protein that may have a role in targeting of plasma membrane [H+]ATPase (Pma1p) to the plasma membrane, as suggested by analysis of genetic interactions	0.852872	0.873998	0.425554
YER102W	RPS8B RPS8A	Protein component of the small (40S) ribosomal subunit, identical to Rps8Bp and has similarity to rat S8 ribosomal protein Protein component of the small (40S) ribosomal subunit, identical to Rps8Ap and has similarity to rat S8 ribosomal protein	0.598009	0.139114	0.690022
YER103W	SSA4	Heat shock protein that is highly induced upon stress, plays a role in SRP-dependent cotranslational protein-membrane targeting and translocation, member of the HSP70 family, cytoplasmic protein that concentrates in nuclei upon starvation	0.428783	0.513497	0.498662
YER104W	RTT105	Protein with a role in regulation of Ty1 transposition	-0.0659779	-0.311608	-0.106656
YER105C	NUP157	Abundant subunit of the nuclear pore complex (NPC), present on both sides of the NPC, has similarity to Nup170p	0.0632125	-0.111635	0.118513
YER106W	MAM1	Monopolin, kinetochore associated protein involved in chromosome attachment to meiotic spindle	-0.098584	0.0379348	0.0453901
YER107C	GLE2	Component of the nuclear pore complex required for polyadenylated RNA export but not for protein import, homologous to S. pombe Rae1p	-0.227572	-0.0779029	-0.0430969
YER109C	FLO8	Transcription factor required for flocculation, diploid filamentous growth, and haploid invasive growth, genome reference strain S288C and most laboratory strains have a mutation in this gene	-0.342217	-0.46961	-0.46163
YER110C	KAP123	Karyopherin beta, mediates nuclear import of ribosomal proteins prior to assembly into ribosomes and import of histones H3 and H4, localizes to the nuclear pore, nucleus, and cytoplasm, exhibits genetic interactions with RAI1	-0.0083122	0.33118	-0.166647
YER111C	SWI4	DNA binding component of the SBF complex (Swi4p-Swi6p), a transcriptional activator that in concert with MBF (Mbp1-Swi6p) regulates late G1-specific transcription of targets including cyclins and genes required for DNA synthesis and repair	-0.278624	-1.01182	-0.192691
YER112W	LSM4	Component of small nuclear ribonucleoprotein complexes involved in RNA processing, splicing, and decay	-0.240959	-0.672176	0.13037
YER113C	---	Hypothetical protein	0.255783	0.895027	0.18173
YER114C	BOI2	Protein implicated in polar growth, functionally redundant with Boi1p, interacts with bud-emergence protein Bem1p, contains an SH3 (src homology 3) domain and a PH (pleckstrin homology) domain	-0.228632	-0.803136	-0.423999
YER115C	SPR6	Protein of unknown function, expressed during sporulation, not required for sporulation, but gene exhibits genetic interactions with other genes required for sporulation	0.267766	-0.0973894	0.232031
YER116C	SLX8	Protein containing a RING finger domain that forms a complex with Hex3p, mutant phenotypes and genetic interactions suggest a possible role in resolving recombination intermediates during DNA replication or repair	0.120081	-0.238169	0.0551823
YER117W	RPL23B	Protein component of the large (60S) ribosomal subunit, identical to Rpl23Ap and has similarity to E. coli L14 and rat L23 ribosomal proteins	0.405	0.25165	0.434977
YER118C	SHO1	Transmembrane osmosensor, participates in activation of both the Cdc42p- and MAP kinase-dependent filamentous growth pathway and the high-osmolarity glycerol response pathway	0.647849	0.365508	0.271046
YER119C	AVT6	Vacuolar transporter, exports aspartate and glutamate from the vacuole, member of a family of seven S. cerevisiae genes (AVT1-7) related to vesicular GABA-glycine transporters	0.347177	0.833067	0.624502
YER120W	SCS2	Integral ER membrane protein that regulates phospholipid metabolism via an interaction with the FFAT motif of Opi1p, also involved in telomeric silencing, disruption causes inositol auxotrophy above 34 degrees C, VAP homolog	0.455108	0.500096	0.476789
YER122C	GLO3	ADP-ribosylation factor GTPase activating protein (ARF GAP), involved in ER-Golgi transport, shares functional similarity with Gcs1p	-0.405166	-0.475973	-0.564187
YER123W	YCK3	Palmitoylated, vacuolar membrane-localized casein kinase I isoform, negatively regulates vacuole fusion during hypertonic stress via phosphorylation of the HOPS complex subunit, Vps41p, shares overlapping essential functions with Hrr25p	0.319594	-0.318934	-0.185369
YER124C	DSE1	Daughter cell-specific protein, may participate in pathways regulating cell wall metabolism, deletion affects cell separation after division and sensitivity to drugs targeted against the cell wall	-0.491215	0.584268	1.03977
YER125W	RSP5	Ubiquitin-protein ligase involved in ubiquitin-mediated protein degradation, plays a role in heat shock element (HSE)-mediated gene expression and multivesicular body sorting, contains a hect (homologous to E6-AP carboxyl terminus) domain	-0.18703	-0.0269879	-0.236059
YER126C	NSA2	Constituent of 66S pre-ribosomal particles, involved in 60S ribosomal subunit biogenesis	0.0361282	-0.00322441	0.0327184
YER127W	LCP5	Essential protein involved in maturation of 18S rRNA, depletion leads to inhibited pre-rRNA processing and reduced polysome levels, localizes primarily to the nucleolus	0.173411	-0.121783	-0.255082
YER128W	---	Hypothetical protein	0.434923	-0.173563	0.179806
YER129W	---	Upstream kinase for the SNF1 complex, partially redundant function with Elm1p and Tos3p, members of this family of kinases have functional orthology with LKB1, a mammalian kinase associated with Peutz-Jeghers cancer-susceptibility syndrome	-0.249641	-0.826965	-0.257871
YER130C	---	Hypothetical protein	0.217176	-0.0140456	-0.499538
YER131W	RPS26B	Protein component of the small (40S) ribosomal subunit, nearly identical to Rps26Ap and has similarity to rat S26 ribosomal protein	1.38878	1.18374	1.64701
YER132C	PMD1	Protein with an N-terminal kelch-like domain, putative negative regulator of early meiotic gene expression, required, with Mds3p, for growth under alkaline conditions	0.374182	-0.101589	-0.240805
YER133W	GLC7	Catalytic subunit of type 1 serinethreonine protein phosphatase, involved in many processes including glycogen metabolism, sporulation, and mitosis, interacts with multiple regulatory subunits, predominantly isolated with Sds22p	-0.0430203	-0.734704	-0.146642
YER134C	---	Hypothetical protein	0.0329604	-0.137383	0.0313339
YER136W	GDI1	GDP dissociation inhibitor, regulates vesicle traffic in secretory pathways by regulating the dissociation of GDP from the Sec4Yptrab family of GTP binding proteins	0.391093	0.00109965	0.220249
YER137C	---	Hypothetical protein	-0.8542	-1.259	-1.08786
YER138W-A	---	Identified by expression profiling and mass spectrometry Similar to TyB and TyA	-1.57326	-1.23708	-0.578768
YER139C	---	Hypothetical protein	0.122767	-0.169727	0.266612
YER140W	---	Hypothetical protein	0.49406	0.679375	0.420838
YER141W	COX15	Protein required for the hydroxylation of heme O to form heme A, which is an essential prosthetic group for cytochrome c oxidase	-0.462286	-0.306353	-0.424916
YER142C	MAG1	3-methyl-adenine DNA glycosylase involved in protecting DNA against alkylating agents, initiates base excision repair by removing damaged bases to create abasic sites that are subsequently repaired	-0.114249	-0.362846	-0.0362914
YER143W	DDI1	DNA damage-inducible v-SNARE binding protein, contains a ubiquitin-associated (UBA) domain, may act as a negative regulator of constitutive exocytosis, may play a role in S-phase checkpoint control	0.383987	0.146922	0.30489
YER144C	UBP5	Putative ubiquitin-specific protease that does not associate with the proteasome	0.560876	-0.0391419	0.143399
YER145C	FTR1	High affinity iron permease involved in the transport of iron across the plasma membrane, forms complex with Fet3p, expression is regulated by iron	0.777265	0.543952	0.660492
YER146W	LSM5	Component of small nuclear ribonucleoprotein complexes involved in RNA processing, splicing, and decay	-0.620066	-0.628552	-0.456621
YER147C	SCC4	Subunit of cohesin loading factor (Scc2p-Scc4p), a complex required for the loading of cohesin complexes onto chromosomes, involved in establishing sister chromatid cohesion during double-strand break repair via phosphorylated histone H2AX	-0.115672	0.221787	0.0468325
YER148W	SPT15	TATA-binding protein, general transcription factor that interacts with other factors to form the preinitiation complex at promoters, essential for viability	-0.289982	-0.554828	-0.194441
YER149C	PEA2	Coiled-coil polarisome protein required for polarized morphogenesis, cell fusion, and low affinity Ca2+ influx, forms polarisome complex with Bni1p, Bud6p, and Spa2p, localizes to sites of polarized growth	0.447506	-0.225318	0.139372
YER150W	SPI1	GPI-anchored, serinethreonine rich cell wall protein of unknown function, basal expression requires Msn2pMsn4p, expression is induced under conditions of stress and during the diauxic shift, similar to Sed1p	-0.0940677	-0.0106803	0.00358699
YER151C	UBP3	Ubiquitin-specific protease that interacts with Bre5p to co-regulate anterograde and retrograde transport between endoplasmic reticulum and Golgi compartments, inhibitor of gene silencing, cleaves ubiquitin fusions but not polyubiquitin	-0.101914	-0.85084	-0.5008
YER152C	---	Hypothetical protein	-0.114404	0.195143	0.010545
YER153C	PET122	Specific translational activator for the COX3 mRNA that acts together with Pet54p and Pet494p, located in the mitochondrial inner membrane	-0.067881	0.491301	-0.212144
YER154W	OXA1	Translocase of the mitochondrial inner membrane, mediates the insertion of both mitochondrial- and nuclear-encoded proteins from the matrix into the inner membrane, interacts with mitochondrial ribosomes, null is respiratory deficient	-0.238155	-0.21734	-0.509518
YER155C	BEM2	Rho GTPase activating protein (RhoGAP) involved in the control of cytoskeleton organization and cellular morphogenesis, required for bud emergence	-0.00609519	-0.467382	-0.0405587
YER156C	---	Hypothetical protein	-0.398977	-0.203821	-0.705026
YER157W	COG3	Essential component of the conserved oligomeric Golgi complex (Cog1p through Cog8p), a cytosolic tethering complex that functions in protein trafficking to mediate fusion of transport vesicles to Golgi compartments	0.0514988	-0.240697	0.0854306
YER158C	---	Protein of unknown function, has similarity to Afr1p, potentially phosphorylated by Cdc28p	0.259956	0.26852	0.222098
YER159C	BUR6	Protein that forms a heterodimeric histone-fold NC2 general transcription regulator complex with Ydr1p that binds to TBP and represses RNA pol II transcription during assembly of the preinitiation complex, homologous to human NC2alpha	-0.333939	-1.47994	-0.405683
YER161C	SPT2	Protein involved in negative regulation of transcription, exhibits regulated interactions with both histones and SWI-SNF components, has similarity to mammalian HMG1 proteins	-0.216675	-0.994973	-0.344412
YER162C	RAD4	Protein that recognizes and binds damaged DNA (with Rad23p) during nucleotide excision repair, subunit of Nuclear Excision Repair Factor 2 (NEF2), homolog of human XPC protein	-0.418359	-0.904555	-0.339451
YER163C	---	Hypothetical protein	-1.37342	-1.13694	-0.482808
YER164W	CHD1	Sole S. cerevisiae member of CHD gene family containing Chromodomain, Helicase domain, and DNA-binding domain, transcriptional regulator	0.453707	-0.295836	0.24153
YER165W	PAB1	Poly(A) binding protein, part of the 3-end RNA-processing complex, mediates interactions between the 5 cap structure and the 3 mRNA poly(A) tail, involved in control of poly(A) tail length, interacts with translation factor eIF-4G	0.312028	0.208732	0.167723
YER166W	DNF1	Non-essential P-type ATPase that is a potential aminophospholipid translocase, localizes to the plasma membrane and late exocytic or early endocytic membranes, likely involved in protein transport	0.589379	0.459779	0.575868
YER167W	BCK2	Protein rich in serine and threonine residues involved in protein kinase C signaling pathway, which controls cell integrity, overproduction suppresses pkc1 mutations	-0.247188	-0.977656	-0.517897
YER168C	CCA1	tRNA nucleotidyltransferase (tRNA CCA-pyrophosphorylase)	-0.732971	-1.53917	-0.924128
YER169W	RPH1	Transcriptional repressor of PHR1, which is a photolyase induced by DNA damage, binds to AG(4) (C(4)T) sequence upstream of PHR1, Rph1p phosphorylation during DNA damage is under control of the MEC1-RAD53 pathway	0.875192	0.0871971	0.532573
YER170W	ADK2	Mitochondrial adenylate kinase, catalyzes the reversible synthesis of GTP and AMP from GDP and ADP, may serve as a back-up for synthesizing GTP or ADP depending on metabolic conditions, 3 sequence of ADK2 varies with strain background	-1.16824	-1.84585	-1.29493
YER171W	RAD3	5 to 3 DNA helicase, involved in nucleotide excision repair and transcription, subunit of RNA polymerase II transcription initiation factor TFIIH, subunit of Nucleotide Excision Repair Factor 3 (NEF3), homolog of human XPD protein	-0.251904	-0.386789	-0.371497
YER172C	BRR2	RNA-dependent ATPase RNA helicase involved in the facilitation and disruption of snRNA interactions, required for disruption of U4U6 base-pairing in native snRNPs to activate the spliceosome for catalysis	0.00918881	-0.221569	0.0552867
YER173W	RAD24	Checkpoint protein, involved in the activation of the DNA damage and meiotic pachytene checkpoints, subunit of a clamp loader that loads Rad17p-Mec3p-Ddc1p onto DNA, homolog of human and S. pombe Rad17 protein	0.266773	-0.177125	-0.00232089
YER174C	GRX4	Hydroperoxide and superoxide-radical responsive glutathione-dependent oxidoreductase, monothiol glutaredoxin subfamily member along with Grx3p and Grx5p, protects cells from oxidative damage	1.09185	0.208686	-0.177469
YER175C	TMT1	Trans-aconitate methyltransferase, cytosolic enzyme that catalyzes the methyl esterification of 3-isopropylmalate, an intermediate of the leucine biosynthetic pathway, and trans-aconitate, which inhibits the citric acid cycle	0.469142	-0.151386	0.102473
YER175W-A	---	Identified by gene-trapping, microarray-based expression analysis, and genome-wide homology searching	0.0146039	-0.415001	-0.0562663
YER176W	ECM32	DNA dependent ATPaseDNA helicase belonging to the Dna2p- and Nam7p-like family of helicases that is involved in modulating translation termination, interacts with the translation termination factors, localized to polysomes	0.746529	-0.232056	0.131191
YER177W	BMH1	14-3-3 protein, major isoform, binds proteins and DNA, involved in regulation of many processes including exocytosis and vesicle transport, RasMAPK signaling during pseudohyphal development, rapamycin-sensitive signaling, and others	0.215205	0.0901692	0.0562909
YER178W	PDA1	E1 alpha subunit of the pyruvate dehydrogenase (PDH) complex, catalyzes the direct oxidative decarboxylation of pyruvate to acetyl-CoA, regulated by glucose	-0.131355	-0.0624668	-0.130949
YER179W	DMC1	Meiosis-specific protein required for repair of double-strand breaks and pairing between homologous chromosomes, homolog of Rad51p and the bacterial RecA protein	0.683761	0.764627	1.14845
YER180C	ISC10	Protein required for sporulation, transcript is induced 7.5 hours after induction of meiosis, expected to play significant role in the formation of reproductive cells	0.140416	-0.282309	0.03521
YER180C-A	SLO1	SCOCO like ORF	-0.0825611	-0.304287	-0.111137
YER182W	---	The authentic, non-tagged protein was localized to the mitochondria	-0.531586	-0.790789	-0.183712
YER183C	FAU1	5,10-methenyltetrahydrofolate synthetase, involved in folic acid biosynthesis	0.269019	0.213123	0.231233
YER184C	---	Hypothetical protein	0.699268	0.245436	0.25353
YER185W	---	Hypothetical protein	0.726809	1.51679	0.529339
YER186C	---	Hypothetical protein	-0.181557	-0.337258	-0.123847
YER187W	---	Hypothetical protein	-0.0345847	1.23246	0.341523
YER188C-A	---	Identified by gene-trapping, microarray-based expression analysis, and genome-wide homology searching Identified by gene-trapping, microarray-based expression analysis, and genome-wide homology searching Identified by fungal homology and RT-PCR	-0.29953	0.389765	0.0917057
YFL001W	DEG1	Non-essential tRNA:pseudouridine synthase, introduces pseudouridines at position 38 or 39 in tRNA, important for maintenance of translation efficiency and normal cell growth, localizes to both the nucleus and cytoplasm	-0.0840517	-0.168163	-0.133171
YFL002C	SPB4	Putative ATP-dependent RNA helicase, nucleolar protein required for synthesis of 60S ribosomal subunits at a late step in the pathway, sediments with 66S pre-ribosomes in sucrose gradients	0.0728027	-0.377916	0.114229
YFL003C	MSH4	Protein involved in meiotic recombination, required for normal levels of crossing over, colocalizes with Zip2p to discrete foci on meiotic chromosomes, has homology to bacterial MutS protein	-0.153274	-0.335703	-0.305684
YFL004W	VTC2	Vacuolar membrane protein involved in vacuolar polyphosphate accumulation, functions as a regulator of vacuolar H+-ATPase activity and vacuolar transporter chaperones, involved in protein localization and non-autophagic vacuolar fusion	-0.306579	-0.524518	-0.362776
YFL005W	SEC4	Secretory vesicle-associated Rab GTPase essential for exocytosis, associates with the exocyst component Sec15p and may regulate polarized delivery of transport vesicles to the exocyst at the plasma membrane	-0.0926914	-0.304204	-0.0588567
YFL007W	BLM3	Protein involved in assembly of proteasomal core particles in the nucleus, required for normal resistance to bleomycin, may be involved in protection against oxidative damage	1.0219	0.758202	0.848177
YFL008W	SMC1	Subunit of the multiprotein cohesin complex, essential protein involved in chromosome segregation and in double-strand DNA break repair, SMC chromosomal ATPase family member, binds DNA with a preference for DNA with secondary structure	-0.0662404	-0.528326	0.174571
YFL009W	CDC4	F-box protein required for G1S and G2M transition, associates with Skp1p and Cdc53p to form a complex, SCFCdc4, which acts as ubiquitin-protein ligase directing ubiquitination of the phosphorylated CDK inhibitor Sic1p	-0.0783361	-0.0866988	-0.0880942
YFL010C	WWM1	WW domain containing protein of unknown function, binds to Mca1p, a caspase-related protease that regulates H2O2-induced apoptosis, overexpression causes Gi phase growth arrest and clonal death that is suppressed by overexpression of MCA1	0.573654	-0.0132908	0.465202
YFL010W-A	AUA1	Protein required for the negative regulation by ammonia of Gap1p, which is a general amino acid permease	0.0177756	0.232347	0.305423
YFL011W	HXT10	Putative hexose transporter, expressed at low levels and expression is repressed by glucose	0.335294	2.08939	0.736887
YFL012W	---	Hypothetical protein	-0.193482	0.0605292	0.121608
YFL013C	IES1	Subunit of the INO80 chromatin remodeling complex	-0.126125	-0.937731	0.0301577
YFL014W	HSP12	Plasma membrane localized protein that protects membranes from desiccation, induced by heat shock, oxidative stress, osmostress, stationary phase entry, glucose depletion, oleate and alcohol, regulated by the HOG and Ras-Pka pathways	0.0855292	-0.0074775	0.012721
YFL016C	MDJ1	Protein involved in folding of mitochondrially synthesized proteins in the mitochondrial matrix, localizes to the mitochondrial inner membrane, member of the DnaJ family of molecular chaperones	-0.0945409	-0.276812	0.135381
YFL017C	GNA1	Evolutionarily conserved glucosamine-6-phosphate acetyltransferase required for multiple cell cycle events including passage through START, DNA synthesis, and mitosis, involved in UDP-N-acetylglucosamine synthesis, forms GlcNAc6P from AcCoA	-0.34084	-0.719931	0.148362
YFL017W-A	SMX2	snRNP G protein (the homologue of the human Sm-G)	-0.161273	-0.220987	0.149742
YFL018C	LPD1	Dihydrolipoamide dehydrogenase, the lipoamide dehydrogenase component (E3) of the pyruvate dehydrogenase and 2-oxoglutarate dehydrogenase multi-enzyme complexes	-0.113551	-0.550595	-0.181138
YFL020C	PAU5 PAU7	Part of 23-member seripauperin multigene family encoded mainly in subtelomeric regions, active during alcoholic fermentation, regulated by anaerobiosis, negatively regulated by oxygen, repressed by heme Part of 23-member seripauperin multigene family, active during alcoholic fermentation, regulated by anaerobiosis, inhibited by oxygen, repressed by heme Hypothetical protein identified by homology…	0.205523	0.475515	0.136023
YFL021W	GAT1	Transcriptional activator of genes involved in nitrogen catabolite repression, member of the GATA family of DNA binding proteins, activity and localization regulated by nitrogen limitation and Ure2p	0.20817	0.392447	0.033807
YFL022C	FRS2	Alpha subunit of cytoplasmic phenylalanyl-tRNA synthetase, forms a tetramer with Frs1p to form active enzyme, evolutionarily distant from mitochondrial phenylalanyl-tRNA synthetase based on protein sequence, but substrate binding is similar	0.720732	0.971109	0.67773
YFL023W	BUD27	Protein involved in bud-site selection, nutrient signaling, and gene expression controlled by the TOR kinase, diploid mutants display a random budding pattern instead of the wild-type bipolar pattern	0.0479675	-0.270404	-0.0825776
YFL024C	EPL1	Component of NuA4, which is an essential histone H4H2A acetyltransferase complex, homologous to Drosophila Enhancer of Polycomb	-0.176854	-0.747774	-0.619253
YFL025C	BST1	GPI inositol deacylase of the ER that negatively regulates COPII vesicle formation, prevents production of vesicles with defective subunits, required for proper discrimination between resident ER proteins and Golgi-bound cargo molecules	-0.0457836	0.135508	-0.222382
YFL026W	STE2	Receptor for alpha-factor pheromone, seven transmembrane-domain GPCR that interacts with both pheromone and a heterotrimeric G protein to initiate the signaling response that leads to mating between haploid a and alpha cells	0.455641	0.374856	0.164445
YFL027C	GYP8	GTPase-activating protein for yeast Rab family members, Ypt1p is the preferred in vitro substrate but also acts on Sec4p, Ypt31p and Ypt32p, involved in the regulation of ER to Golgi vesicle transport	0.00473431	-0.320772	0.0672125
YFL028C	CAF16	Part of the evolutionarily-conserved CCR4-NOT transcriptional regulatory complex involved in controlling mRNA initiation, elongation, and degradation, putative ABC ATPase, interacts with Ssn2p, Ssn3p, and Ssn8p	-0.04212	-0.837732	-0.14618
YFL029C	CAK1	Cyclin-dependent kinase-activating kinase required for passage through the cell cycle, phosphorylates and activates Cdc28p, nucleotide-binding pocket differs significantly from those of most other protein kinases	0.102184	-0.171436	0.328669
YFL030W	AGX1	Alanine : glyoxylate aminotransferase, catalyzes the synthesis of glycine from glyoxylate, which is one of three pathways for glycine biosynthesis in yeast, has similarity to mammalian and plant alanine : glyoxylate aminotransferases	-0.184527	-0.274869	-0.226376
YFL031W	HAC1	bZIP transcription factor (ATFCREB1 homolog) that regulates the unfolded protein response, via UPRE binding, and membrane biogenesis, ER stress-induced splicing pathway utilizing Ire1p, Trl1p and Ada5p facilitates efficient Hac1p synthesis	-0.053371	-0.0294267	-0.0952823
YFL033C	RIM15	Glucose-repressible protein kinase involved in signal transduction during cell proliferation in response to nutrients, specifically the establishment of stationary phase, originally identified as a regulator of IME2	1.19308	0.535532	0.778263
YFL034C-A	RPL22B	Protein component of the large (60S) ribosomal subunit, has similarity to Rpl22Ap and to rat L22 ribosomal protein	1.29402	1.30465	1.12363
YFL034C-B	MOB2	Component of the RAM signaling network, localizes and activates the Ace2p in the daughter cell nucleus to direct daughter cell-specific transcription of several genes involved in cell separation, Mob1p-like protein	0.322037	-0.00105902	-0.333887
YFL034W	---	Possible integral membrane protein that interacts with Rpp0p, which is a component of the ribosomal stalk	0.213172	-0.475971	0.0685784
YFL036W	RPO41	Mitochondrial RNA polymerase, single subunit enzyme similar to those of T3 and T7 bacteriophages, requires a specificity subunit encoded by MTF1 for promoter recognition	-0.305932	-0.528106	-0.414577
YFL037W	TUB2	Beta-tubulin, associates with alpha-tubulin (Tub1p and Tub3p) to form tubulin dimer, which polymerizes to form microtubules	-0.103933	-0.0727832	0.144497
YFL038C	YPT1	Ras-like small GTPase, involved in the ER-to-Golgi step of the secretory pathway, complex formation with the Rab escort protein Mrs6p is required for prenylation of Ypt1p by protein geranylgeranyltransferase type II (Bet2p-Bet4p)	-0.168305	-0.52076	-0.0698293
YFL039C	ACT1	Actin, structural protein involved in cell polarization, endocytosis, and other cytoskeletal functions	0.125776	0.26059	0.297691
YFL040W	---	Hypothetical protein	0.0489395	0.276656	-0.0926128
YFL041W	FET5	Multicopper oxidase, integral membrane protein with similarity to Fet3p, may have a role in iron transport	-0.0284922	0.169802	-0.041511
YFL041W-A	---	Identified by fungal homology and RT-PCR	0.408558	0.490098	0.322302
YFL042C	---	Due to a sequence change (deletion of G at 46151), YFL043C is now part of YFL042C.	0.107876	-0.167945	-0.0104439
YFL044C	---	Protein of unknown function, proposed to act as a deubiquitinating (DUB) enzyme andor transcription factor, contains a C2H2-type DNA-binding Zn finger domain, has similarity to the ovarian tumor (OTU) superfamily of cysteine proteases	0.129816	0.255916	0.286516
YFL045C	SEC53	Phosphomannomutase, involved in synthesis of GDP-mannose and dolichol-phosphate-mannose, required for folding and glycosylation of secretory proteins in the ER lumen	-0.189095	-0.0382375	0.0371822
YFL046W	---	The authentic, non-tagged protein was localized to the mitochondria	-0.157639	-0.957444	-0.10478
YFL047W	RGD2	GTPase-activating protein (RhoGAP) for Cdc42p and Rho5p	0.27787	0.379212	-0.0022843
YFL048C	EMP47	Integral membrane component of endoplasmic reticulum-derived COPII-coated vesicles, which function in ER to Golgi transport	0.153064	-0.510505	0.0114361
YFL049W	---	Hypothetical protein	-0.603931	-1.29685	-0.575271
YFL050C	ALR2	Probable Mg(2+) transporter, overexpression confers increased tolerance to Al(3+) and Ga(3+) ions	-0.275695	-0.600347	-0.305216
YFL051C	---	Hypothetical protein	-0.126914	0.233902	0.0342959
YFL052W	---	Hypothetical protein	-0.940509	-0.0259755	-0.317412
YFL053W	DAK2	Dihydroxyacetone kinase, required for detoxification of dihydroxyacetone (DHA), involved in stress adaptation	0.91148	4.25529	0.616169
YFL054C	---	Hypothetical protein	0.0931294	0.627571	0.264734
YFL055W	AGP3	Low-affinity amino acid permease, may act to supply the cell with amino acids as nitrogen source in nitrogen-poor conditions, transcription is induced under conditions of sulfur limitation	-0.00730761	1.75645	0.136062
YFL056C	AAD6	Putative aryl-alcohol dehydrogenase with similarity to P. chrysosporium aryl-alcohol dehydrogenase, involved in the oxidative stress response	-0.00791134	0.462816	-0.158071
YFL059W	SNZ2 SNZ3	Member of a stationary phase-induced gene family, transcription of SNZ2 is induced prior to diauxic shift, and also in the absence of thiamin in a Thi2p-dependent manner, forms a coregulated gene pair with SNO2, interacts with Thi11p Member of a stationary phase-induced gene family, transcription of SNZ2 is induced prior to diauxic shift, and also in the absence of thiamin in a Thi2p-dependent ma…	0.290822	-0.203192	0.508716
YFL060C	SNO2 SNO3	Protein of unknown function, nearly identical to Sno3p, expression is induced before the diauxic shift and also in the absence of thiamin Protein of unknown function, nearly identical to Sno2p, expression is induced before the diauxic shift and also in the absence of thiamin	0.381194	0.370333	0.402656
YFL061W	---	Hypothetical protein Hypothetical protein	0.135293	1.52786	0.190415
YFL062W	COS1 COS6 COS4	Protein of unknown function, member of a family of conserved, often subtelomerically-encoded proteins Protein of unknown function, member of a family of conserved, often subtelomerically-encoded proteins Protein of unknown function, member of a family of conserved, often subtelomerically-encoded proteins	0.128802	0.433301	0.266334
YFL064C	YRF1-5 YRF1-7 YRF1-6 YRF1-3 YRF1-2 YRF1-1	Hypothetical protein Helicase encoded by the Y element of subtelomeric regions, highly expressed in the mutants lacking the telomerase component TLC1, potentially phosphorylated by Cdc28p Hypothetical protein similar to other subtelomerically-encoded proteins Hypothetical protein Helicase encoded by the Y element of subtelomeric regions, highly expressed in the mutants lacking the telomerase comp…	-0.079693	-0.453605	0.136457
YFL065C	YRF1-5 YRF1-7 YRF1-6 YRF1-3 YRF1-2 YRF1-1	Hypothetical protein Helicase encoded by the Y element of subtelomeric regions, highly expressed in the mutants lacking the telomerase component TLC1, potentially phosphorylated by Cdc28p Hypothetical protein Hypothetical protein similar to other subtelomerically-encoded proteins Hypothetical protein Helicase encoded by the Y element of subtelomeric regions, highly expressed in the mutants lackin…	-0.0925245	-0.382241	0.181863
YFL067W	---	Hypothetical protein	0.235017	0.147453	-0.0414576
YFL068W	---	Hypothetical protein	-0.213126	-0.476195	-0.112795
YFR001W	LOC1	Nuclear protein involved in asymmetric localization of ASH1 mRNA, binds double-stranded RNA in vitro, constituent of 66S pre-ribosomal particles	-0.38223	-0.977492	-0.0576738
YFR002W	NIC96	Component of the nuclear pore complex, required for nuclear pore formation, forms a subcomplex with Nsp1p, Nup57p, and Nup49p	-0.401412	-0.490957	-0.422812
YFR003C	YPI1	Inhibitor of the type I protein phosphatase Glc7p, which is involved in regulation of a variety of metabolic processes, overproduction causes decreased cellular content of glycogen	0.646574	0.0313852	0.719897
YFR004W	RPN11	Metalloprotease subunit of the 19S regulatory particle of the 26S proteasome lid, couples the deubiquitination and degradation of proteasome substrates	-0.441338	-0.919884	-0.261096
YFR005C	SAD1	Conserved zinc-finger domain protein involved in pre-mRNA splicing, required for assembly of U4 snRNA into the U4U6 particle	0.190112	0.409281	0.107977
YFR006W	---	Hypothetical protein	0.335879	0.214965	0.41337
YFR007W	---	Hypothetical protein	-0.547109	-0.598603	-0.389786
YFR008W	FAR7	Protein involved in G1 cell cycle arrest in response to pheromone, in a pathway different from the Far1p-dependent pathway, interacts with Far3p, Far8p, Far9p, Far10p, and Far11p	-0.0886843	-0.409547	0.11066
YFR009W	GCN20	Positive regulator of the Gcn2p kinase activity, forms a complex with Gcn1p, proposed to stimulate Gcn2p activation by an uncharged tRNA	-0.382966	-0.328504	-0.269037
YFR010W	UBP6	Ubiquitin-specific protease situated in the base subcomplex of the 26S proteasome, releases free ubiquitin from branched polyubiquitin chains, deletion causes hypersensitivity to cycloheximide and other toxic compounds	0.155649	-0.488019	0.0769846
YFR011C	---	Hypothetical protein	-0.975215	-1.42276	-0.578448
YFR012W	---	Hypothetical protein	0.0292494	0.0143238	-0.0643682
YFR012W-A	---	Hypothetical protein identified by homology. See FEBS Letters [2000] 487:31-36.	0.171929	0.857739	0.0702578
YFR013W	IOC3	Member of a complex (Isw1a) with Isw1p that has nucleosome-stimulated ATPase activity and represses transcription initiation by specific positioning of a promoter proximal dinucleosome, has homology to Esc8p, which is involved in silencing	-0.29793	-0.621219	-0.28396
YFR014C	CMK1	Calmodulin-dependent protein kinase, may play a role in stress response, many CA++calmodulan dependent phosphorylation substrates demonstrated in vitro, amino acid sequence similar to Cmk2p and mammalian Cam Kinase II	0.508838	-0.188794	0.320782
YFR015C	GSY1	Glycogen synthase with similarity to Gsy2p, the more highly expressed yeast homolog, expression induced by glucose limitation, nitrogen starvation, environmental stress, and entry into stationary phase	-0.107448	0.14855	0.557449
YFR016C	---	Hypothetical protein	-0.234782	-0.867058	-0.184944
YFR017C	---	Hypothetical protein	-0.065286	0.0295282	-0.0515977
YFR018C	---	Hypothetical protein	-0.532845	0.62995	0.122385
YFR019W	FAB1	1-phosphatidylinositol-3-phosphate 5-kinase, vacuolar membrane kinase that generates phosphatidylinositol (3,5)P2, which is involved in vacuolar sorting and homeostasis	0.508028	-0.266538	0.636338
YFR021W	ATG18	Phosphatidylinositol 3,5-bisphosphate-binding protein of the vacuolar membrane, predicted to fold as a seven-bladed beta-propeller, required for recycling of Atg9p through the pre-autophagosomal structure	0.304444	0.799311	0.441096
YFR022W	ROG3	Protein that binds to Rsp5p, which is a hect-type ubiquitin ligase, via its 2 PY motifs, has similarity to Rod1p, mutation suppresses the temperature sensitivity of an mck1 rim11 double mutant	-0.165208	0.627028	-0.567415
YFR023W	PES4	Poly(A) binding protein, suppressor of DNA polymerase epsilon mutation, similar to Mip6p	-0.338019	-0.0878247	-0.210365
YFR024C-A	LSB3	Protein containing a C-terminal SH3 domain, binds Las17p, which is a homolog of human Wiskott-Aldrich Syndrome protein involved in actin patch assembly and actin polymerization	0.117348	0.0649746	0.20857
YFR025C	HIS2	Histidinolphosphatase, catalyzes the eighth step in histidine biosynthesis, mutations cause histidine auxotrophy and sensitivity to Cu, Co, and Ni salts, transcription is regulated by general amino acid control	-0.159537	-0.520688	-0.331695
YFR026C	---	Hypothetical protein	-0.489445	-0.100146	-0.1569
YFR027W	ECO1	Acetyltransferase required for the establishment of sister chromatid cohesion during DNA replication, but not for its maintenance during G2 and M phases, also required for postreplicative double-strand break repair, interacts with Chl1p	-0.384184	-0.885559	-0.27975
YFR028C	CDC14	Protein phosphatase required for mitotic exit, located in the nucleolus until liberated by the FEAR and Mitotic Exit Network in anaphase, enabling it to act on key substrates to effect a decrease in CDKB-cyclin activity and mitotic exit	0.0532786	0.0511792	-0.282326
YFR029W	PTR3	Component of the SPS plasma membrane amino acid sensor system (Ssy1p-Ptr3p-Ssy5p), which senses external amino acid concentration and transmits intracellular signals that result in regulation of expression of amino acid permease genes	0.0971043	-0.305885	-0.0920761
YFR030W	MET10	Subunit alpha of assimilatory sulfite reductase, which is responsible for the conversion of sulfite into sulfide	-0.0411249	0.610418	-0.00612153
YFR031C	SMC2	Component of the condensin complex, essential SMC chromosomal ATPase family member that forms a complex with Smc4p to form the active ATPase, Smc2pSmc4p complex binds DNA, possibly in the cleft formed by the coiled-coil of the folded dimer	0.144832	0.0395531	0.198663
YFR031C-A	RPL2B RPL2A	Protein component of the large (60S) ribosomal subunit, identical to Rpl2Ap and has similarity to E. coli L2 and rat L8 ribosomal proteins, expression is upregulated at low temperatures Protein component of the large (60S) ribosomal subunit, identical to Rpl2Bp and has similarity to E. coli L2 and rat L8 ribosomal proteins	0.518149	0.506287	0.471535
YFR032C	---	Hypothetical protein	0.510063	0.906988	0.344523
YFR032C-A	RPL29	Protein component of the large (60S) ribosomal subunit, has similarity to rat L29 ribosomal protein, not essential for translation, but required for proper joining of the large and small ribosomal subunits and for normal translation rate	0.4598	0.0388705	0.762517
YFR032C-B	---	Identified by gene-trapping, microarray-based expression analysis, and genome-wide homology searching	0.795713	0.640232	1.25823
YFR033C	QCR6	Subunit 6 of the ubiquinol cytochrome-c reductase complex, which is a component of the mitochondrial inner membrane electron transport chain, highly acidic protein, required for maturation of cytochrome c1	-0.660488	-0.929465	-0.559774
YFR034C	PHO4	Basic helix-loop-helix (bHLH) transcription factor, binds cooperatively with Pho2p to the PHO5 promoter, function is regulated by phosphorylation at multiple sites and by phosphate availability	-0.241258	-0.710243	-0.463741
YFR035C	---	Hypothetical protein	-0.0621443	0.188632	0.0485041
YFR036W	CDC26	Subunit of the Anaphase-Promoting ComplexCyclosome (APCC), which is a ubiquitin-protein ligase required for degradation of anaphase inhibitors, including mitotic cyclins, during the metaphaseanaphase transition	0.372016	-0.0924096	0.365165
YFR037C	RSC8	One of 15 subunits of the Remodel the Structure of Chromatin (RSC) complex, essential for viability and mitotic growth, homolog of SWISNF subunit Swi3p, but unlike Swi3p, does not activate transcription of reporters	-0.331945	-1.02402	-0.362606
YFR038W	---	Hypothetical protein	-0.132044	-0.353048	-0.00474149
YFR039C	---	Hypothetical protein	0.838652	0.0891426	0.433821
YFR040W	SAP155	Protein that forms a complex with the Sit4p protein phosphatase and is required for its function, member of a family of similar proteins including Sap4p, Sap185p, and Sap190p	-0.725108	-1.1358	-0.766824
YFR041C	ERJ5	Endoplasmic reticulum protein that may function as a cochaperone, as suggested by the presence of a DnaJ-like domain	-0.0584723	-0.542608	-0.0399909
YFR042W	---	Protein required for cell viability	-0.162396	0.340198	-0.159839
YFR043C	---	Hypothetical protein	-0.267447	-0.558425	0.172607
YFR044C	---	Hypothetical protein	-0.119878	0.198943	0.0661533
YFR045W	---	Hypothetical protein	0.08358	0.526567	0.0248497
YFR046C	CNN1	Kinetochore protein of unknown function, associated with the essential kinetochore proteins Nnf11p and Spc24p, phosphorylated by both Clb5-Cdk1 and, to a lesser extent, Clb2-Cdk1.	-0.256316	-0.940703	-0.187384
YFR047C	BNA6	Quinolinate phosphoribosyl transferase, required for biosynthesis of nicotinic acid from tryptophan via kynurenine pathway	0.402678	1.05966	0.826293
YFR048W	RMD8	Cytosolic protein required for sporulation	-0.14979	0.0504439	-0.185414
YFR049W	YMR31	Mitochondrial ribosomal protein of the small subunit, has similarity to human mitochondrial ribosomal protein MRP-S36	0.161138	0.0342967	0.097837
YFR050C	PRE4	20S proteasome beta-type subunit	0.0471566	-0.176	-0.0810957
YFR051C	RET2	Delta subunit of the coatomer complex (COPI), which coats Golgi-derived transport vesicles, involved in retrograde transport between Golgi and ER	0.761101	0.871968	0.543821
YFR052W	RPN12	Subunit of the 19S regulatory particle of the 26S proteasome lid, synthetically lethal with RPT1, which is an ATPase component of the 19S regulatory particle, physically interacts with Nob1p and Rpn3p	-0.527689	-0.930318	-0.276278
YFR053C	HXK1	Hexokinase isoenzyme 1, a cytosolic protein that catalyzes phosphorylation of glucose during glucose metabolism, expression is highest during growth on non-glucose carbon sources, glucose-induced repression involves the hexokinase Hxk2p	0.305749	0.410772	0.435424
YFR055W	---	Hypothetical protein	0.368316	1.19289	0.251925
YFR057W	---	Hypothetical protein	0.0457319	-0.0148169	0.0172663
YGL001C	ERG26	C-3 sterol dehydrogenase, catalyzes the second of three steps required to remove two C-4 methyl groups from an intermediate in ergosterol biosynthesis	-0.416449	0.204009	-0.0154373
YGL002W	ERP6	Protein with similarity to Emp24p and Erv25p, member of the p24 family involved in ER to Golgi transport	-0.504178	-0.416476	-0.254523
YGL003C	CDH1	CDC20 homolog 1, protein required for Clb2 and Ase1 degradation	0.130525	-0.0609966	-0.11657
YGL004C	RPN14	Putative non-ATPase subunit of the 19S regulatory particle of the 26S proteasome, localized to the cytoplasm	-0.459944	-0.383966	-0.214843
YGL005C	COG7	Component of the conserved oligomeric Golgi complex (Cog1p through Cog8p), a cytosolic tethering complex that functions in protein trafficking to mediate fusion of transport vesicles to Golgi compartments	-0.37785	-0.241727	-0.207527
YGL006W	PMC1	Vacuolar Ca2+ ATPase involved in depleting cytosol of Ca2+ ions, prevents growth inhibition by activation of calcineurin in the presence of elevated concentrations of calcium	0.816937	0.709448	0.903167
YGL006W-A	---	Identified by SAGE	-0.0357456	-0.0595415	-0.0924073
YGL007C-A	---	Identified by gene-trapping, microarray-based expression analysis, and genome-wide homology searching	-0.307051	0.406526	0.234272
YGL008C	PMA1	Plasma membrane H+-ATPase, pumps protons out of the cell, major regulator of cytoplasmic pH and plasma membrane potential, part of the P2 subgroup of cation-transporting ATPases	0.0275536	0.238201	-0.159525
YGL009C	LEU1	Isopropylmalate isomerase, catalyzes the second step in the leucine biosynthesis pathway	0.0588652	-1.59738	-0.310325
YGL010W	---	Hypothetical protein	0.421272	1.14237	0.622571
YGL011C	SCL1	Alpha subunit of the 20S core complex of the 26S proteasome involved in the degradation of ubiquitinated substrates, essential for growth, detected in the mitochondria	-0.236145	-0.592255	-0.14922
YGL012W	ERG4	C-24(28) sterol reductase, catalyzes the final step in ergosterol biosynthesis, mutants are viable, but lack ergosterol	-0.655787	-0.319973	-0.362069
YGL013C	PDR1	Zinc cluster protein that is a master regulator involved in recruiting other zinc cluster proteins to pleiotropic drug response elements (PDREs) to fine tune the regulation of multidrug resistance genes	-0.320896	-0.700778	-0.341149
YGL014W	PUF4	Member of the PUF protein family, which is defined by the presence of Pumilio homology domains that confer RNA binding activity, preferentially binds mRNAs encoding nucleolar ribosomal RNA-processing factors	-0.0979843	-0.200408	-0.275282
YGL015C	---	Hypothetical protein	-0.0459309	0.0929166	0.135747
YGL016W	KAP122	Karyopherin beta, responsible for import of the Toa1p-Toa2p complex into the nucleus, binds to nucleoporins Nup1p and Nup2p, may play a role in regulation of pleiotropic drug resistance	-0.122761	0.362001	0.18443
YGL017W	ATE1	Arginyl-tRNA-protein transferase, catalyzes post-translational conjugation of arginine to the amino termini of acceptor proteins which are then subject to degradation via the N-end rule pathway	0.216215	0.271429	0.0959746
YGL018C	JAC1	Molecular chaperone involved, with partner Ssq1p, in assembly of FeS clusters and in mitochondrial iron metabolism, contains a J domain typical to J-type chaperones, localizes to the mitochondrial matrix	-0.272535	-0.52768	0.115499
YGL019W	CKB1	beta (38kDa) subunit of protein kinase CK2	0.0264812	0.0564964	0.201649
YGL020C	MDM39	Protein required for normal mitochondrial morphology and inheritance	0.0436257	0.479504	0.28194
YGL021W	ALK1	Putative Ser-Thr protein kinase, belongs to the haspin family of kinases, contains a leucine zipper motif, may function in mitosis	0.374931	0.268343	0.236439
YGL022W	STT3	Subunit of the oligosaccharyltransferase complex of the ER lumen, which catalyzes asparagine-linked glycosylation of newly synthesized proteins, forms a subcomplex with Ost3p and Ost4p and is directly involved in catalysis	0.328052	0.466942	0.17791
YGL023C	PIB2	Protein binding phosphatidylinositol 3-phosphate, involved in telomere-proximal repression of gene expression, similar to Fab1 and Vps27	0.600602	-0.418532	0.184239
YGL025C	PGD1	Subunit of the Mediator global transcriptional cofactor complex, which is part of the RNA polymerase II holoenzyme and plays an essential role in basal and activated transcription, direct target of the Cyc8p-Tup1p transcriptional corepressor	0.33227	-0.131144	0.022808
YGL026C	TRP5	Tryptophan synthase involved in tryptophan biosynthesis, regulated by the general control system of amino acid biosynthesis	0.00443589	0.0115262	-0.150742
YGL027C	CWH41	Processing alpha glucosidase I, ER type II integral membrane N-glycoprotein involved in assembly of cell wall beta 1,6 glucan and asparagine-linked protein glycosylation, also involved in ER protein quality control and sensing of ER stress	0.0335591	-0.463905	0.135297
YGL028C	SCW11	Cell wall protein with similarity to glucanases, may play a role in conjugation during mating based on its regulation by Ste12p	-0.270889	0.328804	0.228498
YGL029W	CGR1	Protein involved in nucleolar integrity and processing of the pre-rRNA for the 60S ribosome subunit, transcript is induced in response to cytotoxic stress but not genotoxic stress	0.14818	0.00120164	0.594388
YGL030W	RPL30	Protein component of the large (60S) ribosomal subunit, has similarity to rat L30 ribosomal protein, involved in pre-rRNA processing in the nucleolus, autoregulates splicing of its transcript	0.387867	0.396625	0.522813
YGL031C	RPL24A	Ribosomal protein L30 of the large (60S) ribosomal subunit, nearly identical to Rpl24Bp and has similarity to rat L24 ribosomal protein, not essential for translation but may be required for normal translation rate	0.431196	0.0732797	0.505495
YGL032C	AGA2	Adhesion subunit of a-agglutinin of a-cells, C-terminal sequence acts as a ligand for alpha-agglutinin (Sag1p) during agglutination, modified with O-linked oligomannosyl chains, linked to anchorage subunit Aga1p via two disulfide bonds	0.6868	1.31231	0.641006
YGL033W	HOP2	Meiosis-specific protein that localizes to chromosomes, preventing synapsis between nonhomologous chromosomes and ensuring synapsis between homologs, complexes with Mnd1p to promote homolog pairing and meiotic double-strand break repair	-0.482391	-0.44929	0.0480007
YGL035C	MIG1	Transcription factor involved in glucose repression, C2H2 zinc finger protein similar to mammalian Egr and Wilms tumor proteins	1.85884	0.691686	1.25554
YGL036W	---	Mtf1 Two Hybrid Clone 2	-0.290425	-0.816129	-0.511337
YGL037C	PNC1	Nicotinamidase that converts nicotinamide to nicotinic acid as part of the NAD(+) salvage pathway, required for life span extension by calorie restriction, PNC1 expression responds to all known stimuli that extend replicative life span	0.386071	0.0982623	0.332815
YGL038C	OCH1	Mannosyltransferase of the cis-Golgi apparatus, initiates the polymannose outer chain elongation of N-linked oligosaccharides of glycoproteins	0.893788	0.170695	0.40173
YGL039W	---	Oxidoreductase, catalyzes NADPH-dependent reduction of the bicyclic diketone bicyclo[2.2.2]octane-2,6-dione (BCO2,6D) to the chiral ketoalcohol (1R,4S,6S)-6-hydroxybicyclo[2.2.2]octane-2-one (BCO2one6ol)	-0.530713	-0.690622	-0.503704
YGL040C	HEM2	Delta-aminolevulinate dehydratase, a homo-octameric enzyme, catalyzes the conversion of delta-aminolevulinic acid to porphobilinogen, the second step in the heme biosynthetic pathway, localizes to both the cytoplasm and nucleus	-0.23073	-0.221159	-0.267121
YGL041C-B	---	Identified by fungal homology and RT-PCR	-0.211283	0.452131	-0.405817
YGL043W	DST1	General transcription elongation factor TFIIS, enables RNA polymerase II to read through blocks to elongation by stimulating cleavage of nascent transcripts stalled at transcription arrest sites	-0.644511	-1.28261	-0.835485
YGL044C	RNA15	Cleavage and polyadenylation factor I (CF I) component involved in cleavage and polyadenylation of mRNA 3 ends, interacts with the A-rich polyadenylation signal in complex with Rna14p and Hrp1p	0.0854649	-0.124165	0.0847328
YGL045W	RIM8	Protein of unknown function, involved in the proteolytic activation of Rim101p in response to alkaline pH, has similarity to A. nidulans PalF	0.433976	-0.325269	-0.0728804
YGL047W	ALG13	Essential protein required for the second step of dolichyl-linked oligosaccharide synthesis, involved in N-linked glycosylation, similar to bacterial glycosyltransferases	0.0812407	0.422606	0.794974
YGL048C	RPT6	One of six ATPases of the 19S regulatory particle of the 26S proteasome involved in the degradation of ubiquitinated substrates, bound by ubiquitin-protein ligases Ubr1p and Ufd4p, localized mainly to the nucleus throughout the cell cycle	-0.392506	-0.653417	-0.287737
YGL049C	TIF4632	Translation initiation factor eIF4G, subunit of the mRNA cap-binding protein complex (eIF4F) that also contains eIF4E (Cdc33p), associates with the poly(A)-binding protein Pab1p, also interacts with eIF4A (Tif1p), homologous to Tif4631p	-0.126193	-0.803527	-0.365042
YGL050W	---	Hypothetical protein	-0.59165	-0.86506	-0.39581
YGL051W	MST27 MST28	Putative integral membrane protein, involved in vesicle formation, forms complex with Mst28p, member of DUP240 gene family, binds COPI and COPII vesicles Putative integral membrane protein, involved in vesicle formation, forms complex with Mst27p, member of DUP240 gene family, binds COPI and COPII vesicles	0.115276	0.743685	-0.058939
YGL053W	PRM8	Pheromone-regulated protein with 2 predicted transmembrane segments and an FF sequence, a motif involved in COPII binding, forms a complex with Prp9p in the ER	0.903191	0.664326	0.846047
YGL054C	ERV14	Protein localized to COPII-coated vesicles, involved in vesicle formation and incorporation of specific secretory cargo, required for the delivery of bud-site selection protein Axl2p to cell surface, related to Drosophila cornichon	-0.0333381	0.199611	-0.163053
YGL055W	OLE1	Fatty acid desaturase, required for monounsaturated fatty acid synthesis and for normal distribution of mitochondria	-0.0408134	-0.187843	0.00589255
YGL056C	SDS23	One of two S. cerevisiae homologs (Sds23p and Sds24p) of the Schizosaccharomyces pombe Sds23 protein, which genetic studies have implicated in APCcyclosome regulation	-0.233954	-0.717627	-0.525474
YGL057C	---	Hypothetical protein	0.0640489	0.11722	0.0764879
YGL058W	RAD6	Ubiquitin-conjugating enzyme (E2), involved in postreplication repair (with Rad18p), sporulation, telomere silencing, and ubiquitin-mediated N-end rule protein degradation (with Ubr1p)	-0.405167	-0.686119	-0.239945
YGL059W	---	Hypothetical protein	0.421049	-0.598831	0.121793
YGL060W	YBP2	Protein with a role in resistance to oxidative stress, has similarity to Ybp1p, which is involved in regulation of the transcription factor Yap1p via oxidation of specific cysteine residues	0.31341	0.187479	0.134374
YGL061C	DUO1	Essential mitotic spindle protein required to maintain spindle integrity and kinetochore function, part of the multisubunit DASH complex which binds microtubules and is transferred to the kinetochore prior to mitosis	0.174862	-0.1451	0.165724
YGL062W	PYC1	Pyruvate carboxylase isoform, cytoplasmic enzyme that converts pyruvate to oxaloacetate, highly similar to isoform Pyc2p but differentially regulated, mutations in the human homolog are associated with lactic acidosis	-0.538736	-0.633552	-0.578932
YGL063W	PUS2	Putative pseudouridine synthase	-0.562281	0.472819	-0.158274
YGL064C	MRH4	Mitochondrial RNA helicase, plays an essential role in mitochondrial function	-0.417793	-0.757821	-0.587208
YGL065C	ALG2	Presumed early mannosyltransferase involved in the N-linked glycosylation pathway, alg2 mutants exhibit temperature-sensitive growth and abnormal accumulation of the lipid-linked oligosaccharide Man2GlcNAc2-PP-Dol	0.24816	0.257556	0.0219202
YGL066W	SGF73	Probable 73 kDa subunit of SAGA histone acetyltransferase complex	0.218433	-0.640393	-0.272035
YGL067W	NPY1	NADH diphosphatase (pyrophosphatase), hydrolyzes the pyrophosphate linkage in NADH and related nucleotides, localizes to peroxisomes	0.160674	0.256209	0.324231
YGL068W	MNP1	Protein associated with the mitochondrial nucleoid, putative mitochondrial ribosomal protein with similarity to E. coli L7L12 ribosomal protein, required for normal respiratory growth	-0.945199	-0.969725	-0.957245
YGL070C	RPB9	RNA polymerase II subunit B12.6, contacts DNA, mutations affect transcription start site	-0.430383	-0.730696	-0.642316
YGL071W	RCS1	Transcription factor involved in iron utilization and homeostasis, binds the consensus site PyPuCACCCPu and activates the expression of target genes in response to changes in iron availability	0.257576	-0.677468	-0.238253
YGL073W	HSF1	Trimeric heat shock transcription factor, activates multiple genes in response to hyperthermia, recognizes variable heat shock elements (HSEs) consisting of inverted NGAAN repeats, constitutively DNA-bound, posttranslationally regulated	0.119739	-0.368657	0.140559
YGL075C	MPS2	Essential membrane protein localized at the nuclear envelope and spindle pole body (SPB), required for insertion of the newly duplicated SPB into the nuclear envelope, potentially phosphorylated by Cdc28p	0.148585	-0.103407	-0.0745247
YGL076C	RPL7B RPL7A	Protein component of the large (60S) ribosomal subunit, nearly identical to Rpl7Ap and has similarity to E. coli L30 and rat L7 ribosomal proteins, contains a conserved C-terminal Nucleic acid Binding Domain (NDB2) Protein component of the large (60S) ribosomal subunit, nearly identical to Rpl7Bp and has similarity to E. coli L30 and rat L7 ribosomal proteins, contains a conserved C-terminal Nucl…	0.583809	0.352285	0.686314
YGL077C	HNM1	Choline transporter (permease) that also controls the uptake of nitrogen mustard, expression is co-regulated with phospholipid biosynthetic genes and negatively regulated by choline and myo-inositol	-1.70142	-0.869312	-0.878225
YGL078C	DBP3	Putative ATP-dependent RNA helicase of the DEAD-box family involved in ribosomal biogenesis	-0.352245	0.148302	-0.238352
YGL079W	---	Hypothetical protein	0.416054	0.374662	0.597773
YGL080W	---	The authentic, non-tagged protein was localized to the mitochondria	0.305128	-0.00543529	0.273516
YGL081W	---	Hypothetical protein	0.350945	0.452425	0.145337
YGL082W	---	Hypothetical protein	-0.0575573	-0.615101	-0.0348803
YGL083W	SCY1	Putative kinase, suppressor of GTPase mutant, similar to bovine rhodopsin kinase	0.300329	0.825673	0.460307
YGL084C	GUP1	Plasma membrane protein with a possible role in proton symport of glycerol, member of the MBOAT family of putative membrane-bound O-acyltransferases	0.0999469	0.483285	0.111323
YGL085W	---	Hypothetical protein	0.16911	-0.0878956	0.13379
YGL086W	MAD1	Coiled-coil protein involved in the spindle-assembly checkpoint, phosphorylated by Mps1p upon checkpoint activation which leads to inhibition of the activity of the anaphase promoting complex, forms a complex with Mad2p	-0.00123943	-0.198341	0.00982072
YGL087C	MMS2	Protein involved in error-free postreplication DNA repair, forms a heteromeric complex with Ubc13p that has a ubiquitin-conjugating activity, cooperates with chromatin-associated RING finger proteins, Rad18p and Rad5p	0.443198	0.150835	0.449088
YGL089C	MF(ALPHA)2	Mating pheromone alpha-factor, made by alpha cells, interacts with mating type a cells to induce cell cycle arrest and other responses leading to mating, also encoded by MF(ALPHA)1, which is more highly expressed than MF(ALPHA)2	-0.263939	1.05854	0.448015
YGL090W	LIF1	Protein involved in DNA double-strand break repair, physically interacts with DNA ligase 4 (Lig4p), homologous to mammalian XRCC4 protein	-0.669621	-0.95505	-0.514225
YGL091C	NBP35	Essential nuclear protein, evolutionarily conserved putative ATPase, exhibits genetic interaction with CDC2 encoding the catalytic subunit of DNA polymerase delta	-0.158448	-0.689191	-0.235036
YGL092W	NUP145	Essential nucleoporin, catalyzes its own cleavage in vivo to generate a C-terminal fragment that assembles into the Nup84p subcomplex of the nuclear pore complex, and an N-terminal fragment of unknown function that is homologous to Nup100p	0.0298836	0.0197037	0.0450889
YGL093W	SPC105	Protein required for accurate chromosome segregation, localizes to the nuclear side of the spindle pole body, forms a complex with Ydr532cp	-0.360023	-0.584908	-0.469932
YGL094C	PAN2	Essential subunit of the Pan2p-Pan3p poly(A)-ribonuclease complex, which acts to control poly(A) tail length and regulate the stoichiometry and activity of postreplication repair complexes	-0.0324146	-0.35785	-0.0637498
YGL095C	VPS45	Protein of the Sec1pMunc-18 family, essential for vacuolar protein sorting, required for the function of Pep12p and the early endosomelate Golgi SNARE Tlg2p, essential for fusion of Golgi-derived vesicles with the prevacuolar compartment	-0.409555	-1.18335	-0.586639
YGL096W	TOS8	Homeodomain-containing transcription factor, SBF regulated target gene that in turn regulates expression of genes involved in G1S phase events such as bud site selection, bud emergence and cell cycle progression, similarity to Cup9p	0.293789	-0.131694	0.253161
YGL097W	SRM1	Nucleotide exchange factor for Gsp1p, localizes to the nucleus, required for nucleocytoplasmic trafficking of macromolecules, potentially phosphorylated by Cdc28p	-0.624654	-0.665593	-0.374279
YGL098W	USE1	Essential SNARE protein localized to the ER, involved in retrograde traffic from the Golgi to the ER, forms a complex with the SNAREs Sec22p, Sec20p and Ufe1p	-0.154611	-0.0987055	0.0622142
YGL099W	LSG1	Putative GTPase involved in 60S ribosomal subunit biogenesis, required for the release of Nmd3p from 60S subunits in the cytoplasm	-0.305746	-0.505447	-0.367253
YGL100W	SEH1	Nuclear pore protein that is part of the evolutionarily conserved Nup84p complex (Nup84p, Nup85p, Nup120p, Nup145p, and Seh1p), homologous to Sec13p	-0.171268	-0.555826	-0.24238
YGL101W	---	Hypothetical protein	-0.66608	-0.679258	-0.402368
YGL103W	RPL28	Ribosomal protein L29 of the large (60S) ribosomal subunit, has similarity to E. coli L15 and rat L27a ribosomal proteins, may have peptidyl transferase activity, can mutate to cycloheximide resistance	0.738546	0.534572	0.787774
YGL104C	VPS73	Mitochondrial protein of unknown function involved in vacuolar protein sorting	0.586528	1.66723	0.866419
YGL105W	ARC1	Protein that binds tRNA and methionyl- and glutamyl-tRNA synthetases (Mes1p and Gus1p), delivering tRNA to them, stimulating catalysis, and ensuring their localization to the cytoplasm, also binds quadruplex nucleic acids	0.0943763	-0.127607	0.359892
YGL106W	MLC1	Essential light chain for myosin Myo2p, may stabilize Myo2p by binding to the neck region, may interact with Myo1p, Iqg1p, and Myo2p to coordinate formation and contraction of the actomyosin ring with targeted membrane deposition	-0.23576	-0.872058	0.0707705
YGL107C	RMD9	Mitochondrial protein required for sporulation	-0.709605	-1.06384	-0.837596
YGL108C	---	Protein of unknown function, green fluorescent protein (GFP)-fusion protein localizes to the cell periphery	-0.350555	-0.522533	-0.00146722
YGL110C	CUE3	Protein of unknown function, has a CUE domain that binds ubiquitin, which may facilitate intramolecular monoubiquitination	-0.14649	-0.588974	-0.0655203
YGL111W	NSA1	Constituent of 66S pre-ribosomal particles, involved in 60S ribosomal subunit biogenesis	-0.875099	-1.08744	-0.606178
YGL112C	TAF6	Subunit (60 kDa) of TFIID and SAGA complexes, involved in transcription initiation of RNA polymerase II and in chromatin modification, similar to histone H4	-0.0745792	-0.384213	-0.304572
YGL113W	SLD3	Protein involved in the initiation of DNA replication, required for proper assembly of replication proteins at the origins of replication, interacts with Cdc45p	0.175862	0.00730928	-0.098132
YGL114W	---	Putative member of the oligopeptide transporter (OPT) family of membrane transporters	-0.645857	-0.201775	-0.661728
YGL115W	SNF4	Protein kinase activator found in a complex containing Snf1p and members of the Sip1pSip2pGal83p family, activates the Snf1p protein kinase, involved in expression of glucose-repressed genes, sporulation, and peroxisome biogenesis	0.0192858	0.142084	0.182915
YGL116W	CDC20	Cell-cycle regulated activator of anaphase-promoting complexcyclosome (APCC), which is required for metaphaseanaphase transition, directs ubiquitination of mitotic cyclins, Pds1p, and other anaphase inhibitors, potential Cdc28p substrate	0.943312	-0.199891	-0.00300005
YGL117W	---	Hypothetical protein	-0.303076	-1.17118	-0.907393
YGL119W	ABC1	Protein required for ubiquinone (coenzyme Q) biosynthesis, which in turn is required for respiratory growth, has similarity to prokaryotic proteins involved in early steps of ubiquinone biosynthesis	0.215638	0.455755	0.554492
YGL120C	PRP43	RNA helicase in the DEAH-box family, involved in release of the lariat-intron from the spliceosome	-0.205089	0.0135929	-0.201081
YGL121C	GPG1	Proposed gamma subunit of the heterotrimeric G protein that interacts with the receptor Grp1p, involved in regulation of pseudohyphal growth, requires Gpb1p or Gpb2p to interact with Gpa2p	0.0434031	0.0543575	0.109855
YGL122C	NAB2	Nuclear polyadenylated RNA-binding protein, autoregulates mRNA levels, related to human hnRNPs, has nuclear localization signal sequence that binds to Kap104p, required for poly(A) tail length control and nuclear mRNA export	0.00114928	-0.124442	-0.10422
YGL123W	RPS2	Protein component of the small (40S) subunit, essential for control of translational accuracy, has similarity to E. coli S5 and rat S2 ribosomal proteins	0.500164	0.585365	0.557819
YGL124C	MON1	Protein required for fusion of cvt-vesicles and autophagosomes with the vacuole, associates, as a complex with Ccz1p, with a perivacuolar compartment, potential Cdc28p substrate	-0.0663751	-0.273928	-0.0887243
YGL125W	MET13	Isozyme of methylenetetrahydrofolate reductase, catalyzes the reduction of 5,10-methylenetetrahydrofolate to 5-methyltetrahydrofolate in the methionine biosynthesis pathway	-0.249387	0.0388975	-0.464546
YGL126W	SCS3	Protein required for inositol prototrophy, appears to be involved in the synthesis of inositol phospholipids from inositol but not in the control of inositol synthesis	0.661104	1.2485	0.568752
YGL127C	SOH1	Protein with sequence similarity to RNA polymerases, interacts with a DNA repair protein, Rad5p, in the two-hybrid system, may provide a link between recombination in direct repeats and transcription	1.13366	0.515676	0.475668
YGL128C	CWC23	Component of a complex containing Cef1p, putatively involved in pre-mRNA splicing, has similarity to E. coli DnaJ and other DnaJ-like proteins and to S. pombe Cwf23p	0.242453	0.108128	0.585928
YGL129C	RSM23	Mitochondrial ribosomal protein of the small subunit, has similarity to mammalian apoptosis mediator proteins, null mutation prevents induction of apoptosis by overproduction of metacaspase Mca1p	-0.651503	-1.30845	-0.797905
YGL130W	CEG1	mRNA guanylyltransferase (mRNA capping enzyme), alpha subunit, involved in the synthesis of the cap structure found at the 5-end of mRNAs	-0.425073	-1.00225	-0.436004
YGL131C	SNT2	DNA binding protein with similarity to the S. pombe Snt2 protein	0.824406	1.02686	0.784201
YGL133W	ITC1	Component of the ATP-dependent Isw2p-Itc1p chromatin remodeling complex, required for repression of a-specific genes, repression of early meiotic genes during mitotic growth, and repression of INO1	0.260488	-0.392671	0.519066
YGL134W	PCL10	Pho85p cyclin, recruits, activates, and targets Pho85p cyclin-dependent protein kinase to its substrate	-0.371443	-0.718994	-0.684707
YGL135W	RPL1A RPL1B	N-terminally acetylated protein component of the large (60S) ribosomal subunit, nearly identical to Rpl1Bp and has similarity to E. coli L1 and rat L10a ribosomal proteins, rpl1a rpl1b double null mutation is lethal N-terminally acetylated protein component of the large (60S) ribosomal subunit, nearly identical to Rpl1Bp and has similarity to E. coli L1 and rat L10a ribosomal proteins, rpl1a rpl1…	0.237695	0.239008	0.203122
YGL136C	MRM2	Mitochondrial 21S rRNA methyltransferase, required for methylation of U(2791) in 21S rRNA, MRM2 deletion confers thermosensitive respiration and loss of mitochondrial DNA, has similarity to Spb1p and Trm7p, and to E. coli FtsJRrmJ	0.000154363	-0.095189	-0.0982642
YGL137W	SEC27	Essential beta-coat protein of the COPI coatomer, involved in ER-to-Golgi and Golgi-to-ER transport, contains WD40 domains that mediate cargo selective interactions, 45% sequence identity to mammalian beta-COP	0.231824	-0.284002	0.204189
YGL138C	---	Hypothetical protein	0.0149563	-0.214899	0.0239669
YGL139W	---	Hypothetical protein	0.579146	0.607603	0.139033
YGL140C	---	Hypothetical protein	0.189474	-0.247627	-0.00527607
YGL141W	HUL5	Protein with similarity to hect domain E3 ubiquitin-protein ligases, not essential for viability	0.361878	0.144584	0.238911
YGL142C	GPI10	Identified by expression profiling and mass spectrometry Integral membrane protein involved in glycosylphosphatidylinositol (GPI) anchor synthesis, putative alpha 1,2 mannosyltransferase required for addition of the third mannose onto the GPI core structure, human PIG-Bp is a functional homolog	-0.265846	0.220078	-0.164992
YGL143C	MRF1	Mitochondrial polypeptide chain release factor, involved in stop codon recognition and hydrolysis of the peptidyl-tRNA bond during mitochondrial translation, lack of MRF1 causes mitochondrial genome instability	-0.453954	-0.856186	-0.210998
YGL144C	ROG1	Protein with putative serine active lipase domain	0.370121	-0.141329	-0.26937
YGL145W	TIP20	Peripheral membrane protein required for fusion of COPI vesicles with the ER, prohibits back-fusion of COPII vesicles with the ER, may act as a sensor for vesicles at the ER membrane	0.060652	-0.479169	-0.0981712
YGL146C	---	Hypothetical protein	0.0249533	-0.0971662	-0.304264
YGL147C	RPL9B RPL9A	Protein component of the large (60S) ribosomal subunit, nearly identical to Rpl9Ap and has similarity to E. coli L6 and rat L9 ribosomal proteins Protein component of the large (60S) ribosomal subunit, nearly identical to Rpl9Bp and has similarity to E. coli L6 and rat L9 ribosomal proteins	0.205875	0.346952	0.317958
YGL148W	ARO2	Bifunctional chorismate synthase and flavin reductase, catalyzes the conversion of 5-enolpyruvylshikimate 3-phosphate (EPSP) to form chorismate, which is a precursor to aromatic amino acids	0.0730852	-0.302488	-0.265863
YGL150C	INO80	ATPase that forms a large complex, containing actin and several actin-related proteins, that has chromatin remodeling activity and 3 to 5 DNA helicase activity in vitro, shows similarity to the Snf2p family of ATPases	0.180925	-0.230155	0.0654326
YGL151W	NUT1	Component of the RNA polymerase II mediator complex, which is required for transcriptional activation and also has a role in basal transcription	0.174829	-0.201432	-0.0194662
YGL153W	PEX14	Peroxisomal membrane protein that is a central component of the peroxisomal protein import machinery, interacts with PTS1 (Pex5p) and PTS2 (Pex7p) peroxisomal matrix protein signal recognition factors and membrane receptor Pex13p	-0.286226	-0.78809	0.0679513
YGL154C	LYS5	Phosphopantetheinyl transferase involved in lysine biosynthesis, converts inactive apo-form of Lys2p (alpha-aminoadipate reductase) into catalytically active holo-form by posttranslational addition of phosphopantetheine	-0.127863	0.0702638	-0.0184088
YGL155W	CDC43	Beta subunit of geranylgeranyltransferase type I, catalyzes geranylgeranylation to the cysteine residue in proteins containing a C-terminal CaaX sequence ending in Leu or Phe, has substrates important for morphogenesis	-0.404757	-0.610819	-0.813007
YGL156W	AMS1	Vacuolar alpha mannosidase, involved in free oligosaccharide (fOS) degradation, delivered to the vacuole in a novel pathway separate from the secretory pathway	1.18269	0.582749	0.879786
YGL157W	---	Oxidoreductase, catalyzes NADPH-dependent reduction of the bicyclic diketone bicyclo[2.2.2]octane-2,6-dione (BCO2,6D) to the chiral ketoalcohol (1R,4S,6S)-6-hydroxybicyclo[2.2.2]octane-2-one (BCO2one6ol)	0.2295	0.732989	0.822577
YGL158W	RCK1	Protein kinase involved in the response to oxidative stress, identified as suppressor of S. pombe cell cycle checkpoint mutations	-0.00505154	-0.0387095	-0.285614
YGL159W	---	Hypothetical protein	0.398731	0.575636	0.573925
YGL160W	---	Hypothetical protein	0.0748112	-0.22695	-0.0782095
YGL161C	YIP5	Protein that interacts with Rab GTPases, computational analysis of large-scale protein-protein interaction data suggests a possible role in vesicle-mediated transport	0.127367	0.599952	0.616465
YGL162W	SUT1	Transcription factor of the Zn[II]2Cys6 family involved in sterol uptake, involved in induction of hypoxic gene expression	-0.281947	-0.0932294	-1.00633
YGL163C	RAD54	DNA-dependent ATPase, stimulates strand exchange by modifying the topology of double-stranded DNA, involved in the recombinational repair of double-strand breaks in DNA during vegetative growth and meiosis, member of the SWISNF family	-0.849362	-1.37847	-0.888576
YGL164C	YRB30	Competes with yeast RanBP1 (Yrb1p) for binding to the GTP-bound form of yeast Ran (Gsp1p), able to form trimeric complexes with RanGTP and some of the karyopherins, inhibits RanGAP1(Rna1p)-mediated GTP hydrolysis on Ran.	-0.329404	-0.977709	-0.00306183
YGL166W	CUP2	Copper-binding transcription factor, activates transcription of the metallothionein genes CUP1-1 and CUP1-2 in response to elevated copper concentrations	0.132436	-0.399728	0.163736
YGL167C	PMR1	High affinity Ca2+Mn2+ P-type ATPase required for Ca2+ and Mn2+ transport into Golgi, involved in Ca2+ dependent protein sorting and processing, mutations in human homolog ATP2C1 cause acantholytic skin condition Hailey-Hailey disease	0.107404	0.0617483	0.158105
YGL168W	HUR1	Protein required for hydroxyurea resistance, has a possible role in DNA replication	-0.298515	0.122966	0.30309
YGL169W	SUA5	Protein required for respiratory growth, null mutation suppresses the Cyc1p translation defect caused by the presence of an aberrant ATG codon upstream of the correct start	0.365092	0.956649	0.175364
YGL170C	SPO74	Component of the meiotic outer plaque of the spindle pole body, involved in modifying the meiotic outer plaque that is required prior to prospore membrane formation	-1.23111	-0.266791	0.439845
YGL171W	ROK1	ATP-dependent RNA helicase of the DEAD box family, required for 18S rRNA synthesis	-0.36915	-0.648398	-0.539619
YGL172W	NUP49	Subunit of the Nsp1p-Nup57p-Nup49p-Nic96p subcomplex of the nuclear pore complex (NPC), required for nuclear export of ribosomes	-0.281321	-0.504998	-0.582277
YGL173C	KEM1	5-3 exonuclease involved in mRNA decay, evolutionarily conserved component of cytoplasmic processing (P) bodies, plays a role in microtubule-mediated processes, filamentous growth, and ribosomal RNA maturation	-0.329202	-0.675349	-0.38926
YGL174W	BUD13	Protein involved in bud-site selection, diploid mutants display a unipolar budding pattern instead of the wild-type bipolar pattern	-0.390411	-0.703006	-0.205108
YGL175C	SAE2	Protein with a role in accurate meiotic and mitotic double-strand break repair, phosphorylated in response to DNA damage and required for normal resistance to DNA-damaging agents	0.0197341	-0.127246	-0.286951
YGL176C	---	Hypothetical protein	-0.130198	0.175198	-0.264178
YGL178W	MPT5	Protein that specifically binds to mRNAs encoding chromatin modifiers and spindle pole body components, has roles in longevity, in maintenance of cell wall integrity, and in sensitivity to and recovery from pheromone arrest	0.310762	0.38768	0.342284
YGL179C	TOS3	Protein kinase, related to and functionally redundant with Elm1p and Pak1p for the phosphorylation and activation of Snf1p, functionally orthologous to LKB1, a mammalian kinase associated with Peutz-Jeghers cancer-susceptibility syndrome	0.612492	1.13012	0.152385
YGL180W	ATG1	Protein serinethreonine kinase, required for autophagy and for the cytoplasm-to-vacuole targeting (Cvt) pathway	0.372158	-0.164229	-0.0480408
YGL181W	GTS1	Protein containing a zinc-finger in the N-terminus and a long Gln-rich region in the C-terminus, regulates ultradian rhythm, cell size, cell cycle, lifespan, sporulation, heat tolerance, and multidrug transport	-0.114405	-0.718549	-0.0975008
YGL183C	MND1	Protein required for recombination and meiotic nuclear division, forms a complex with Hop2p, which is involved in chromosome pairing and repair of meiotic double-strand breaks	0.0115291	-0.0911887	-0.357776
YGL184C	STR3	Cystathionine beta-lyase, converts cystathionine into homocysteine	-0.598397	-0.425611	-0.814563
YGL185C	---	Putative hydroxyacid dehydrogenase	-0.0591267	-0.552593	0.0529891
YGL186C	TPN1	Plasma membrane pyridoxine (vitamin B6) transporter, member of the purine-cytosine permease subfamily within the major facilitator superfamily, proton symporter with similarity to Fcy21p, Fcy2p, and Fcy22p	-0.0356214	-0.138199	-0.158292
YGL187C	COX4	Subunit IV of cytochrome c oxidase, which is the terminal member of the mitochondrial inner membrane electron transport chain, N-terminal 25 residues of precursor are cleaved during mitochondrial import	-0.220583	-0.27183	-0.228967
YGL188C-A	---	Identified by gene-trapping, microarray-based expression analysis, and genome-wide homology searching	0.0364252	-0.00284838	-0.00859109
YGL189C	RPS26A	Protein component of the small (40S) ribosomal subunit, nearly identical to Rps26Bp and has similarity to rat S26 ribosomal protein	0.280645	0.0206378	0.436206
YGL190C	CDC55	Non-essential regulatory subunit B of protein phosphatase 2A, has multiple roles in mitosis and protein biosynthesis, found in the nucleus of most cells but also at the bud neck (large-budded cells) and at the bud tip (small-budded cells)	0.676596	0.346816	0.651242
YGL191W	COX13	Subunit VIa of cytochrome c oxidase, which is the terminal member of the mitochondrial inner membrane electron transport chain, not essential for cytochrome c oxidase activity but may modulate activity in response to ATP	-0.304169	-0.432125	-0.278615
YGL192W	IME4	Probable mRNA N6-adenosine methyltransferase that is required for IME1 transcript accumulation and for sporulation, expression is induced in starved MATaMAT alpha diploid cells	-0.103499	0.206084	0.0257343
YGL194C	HOS2	Histone deacetylase required for gene activation via specific deacetylation of lysines in H3 and H4 histone tails, subunit of the Set3 complex, a meiotic-specific repressor of sporulation specific genes that contains deacetylase activity	0.263242	0.319994	-0.140282
YGL195W	GCN1	Positive regulator of the Gcn2p kinase activity, forms a complex with Gcn20p, proposed to stimulate Gcn2p activation by an uncharged tRNA	0.577252	0.378787	0.631521
YGL196W	---	Hypothetical protein	0.797578	1.05919	0.58826
YGL197W	MDS3	Protein with an N-terminal kelch-like domain, putative negative regulator of early meiotic gene expression, required, with Pmd1p, for growth under alkaline conditions	0.659289	0.380509	0.523448
YGL198W	YIP4	Protein that interacts with Rab GTPases, computational analysis of large-scale protein-protein interaction data suggests a possible role in vesicle-mediated transport	0.134754	0.532392	0.378925
YGL200C	EMP24	Integral membrane component of endoplasmic reticulum-derived COPII-coated vesicles, which function in ER to Golgi transport	-0.18683	-0.0550822	-0.0231757
YGL201C	MCM6	Protein involved in DNA replication, component of the Mcm2-7 hexameric complex that binds chromatin as a part of the pre-replicative complex	-0.72863	-0.928453	-0.601329
YGL202W	ARO8	Aromatic aminotransferase, expression is regulated by general control of amino acid biosynthesis	-0.494269	-0.119379	-0.439971
YGL203C	KEX1	Protease involved in the processing of killer toxin and alpha factor precursor, cleaves Lys and Arg residues from the C-terminus of peptides and proteins	-0.301897	-0.859977	-0.599247
YGL205W	POX1	Fatty-acyl coenzyme A oxidase, involved in the fatty acid beta-oxidation pathway, localized to the peroxisomal matrix	-0.288565	0.543029	-0.342325
YGL206C	CHC1	vesicle coat protein, presumed vesicle coat protein	0.251254	0.295012	0.358535
YGL207W	SPT16	Subunit of the heterodimeric FACT complex (Spt16p-Pob3p), facilitates RNA Polymerase II transcription elongation through nucleosomes by destabilizing and then reassembling nucleosome structure	-0.231733	-0.910364	-0.180182
YGL208W	SIP2	One of three beta subunits of the Snf1 serinethreonine protein kinase complex involved in the response to glucose starvation, null mutants exhibit accelerated aging, N-myristoylprotein localized to the cytoplasm and the plasma membrane	-0.203418	-0.567	-0.119711
YGL209W	MIG2	Protein containing zinc fingers, involved in repression, along with Mig1p, of SUC2 (invertase) expression by high levels of glucose, binds to Mig1p-binding sites in SUC2 promoter	2.32968	2.56027	1.67756
YGL210W	YPT32	GTPase of the YptRab family, very similar to Ypt31p, involved in the exocytic pathway, mediates intra-Golgi traffic or the budding of post-Golgi vesicles from the trans-Golgi	0.296685	-0.484539	0.392047
YGL211W	NCS6	Protein with a role in urmylation and in invasive and pseudohyphal growth, inhibits replication of Brome mosaic virus in S. cerevisiae, which is a model system for studying replication of positive-strand RNA viruses in their natural hosts	0.0430581	-0.182829	-0.13894
YGL212W	VAM7	Component of the vacuole SNARE complex involved in vacuolar morphogenesis, SNAP-25 homolog, functions with a syntaxin homolog Vam3p in vacuolar protein trafficking	-0.228477	-0.641712	-0.346518
YGL213C	SKI8	Protein involved in exosome mediated 3 to 5 mRNA degradation and translation inhibition of non-poly(A) mRNAs as well as double-strand break formation during meiotic recombination, required for repressing propagation of dsRNA viruses	0.0769741	0.507237	0.0641725
YGL215W	CLG1	Cyclin-like protein that interacts with Pho85p, has sequence similarity to G1 cyclins PCL1 and PCL2	-0.0981855	-0.285683	-0.536465
YGL216W	KIP3	Kinesin-related motor protein involved in mitotic spindle positioning	0.184552	-0.0349547	-0.029016
YGL219C	MDM34	Mitochondrial outer membrane protein, required for normal mitochondrial morphology and inheritance, localizes to dots on the mitochondrial surface near mtDNA nucleoids, interacts genetically with MDM31 and MDM32	-0.299535	-1.05759	-0.551477
YGL220W	---	Hypothetical protein	-0.489358	0.0485532	-0.168001
YGL221C	NIF3	Protein of unknown function, similar to Listeria monocytogenes major sigma factor (rpoD gene product)	-0.280217	-0.326879	-0.0786213
YGL222C	EDC1	RNA-binding protein, activates mRNA decapping directly by binding to the mRNA substrate and enhancing the activity of the decapping proteins Dcp1p and Dcp2p	0.401061	0.238377	0.272974
YGL223C	COG1	Essential component of the conserved oligomeric Golgi complex (Cog1p through Cog8p), a cytosolic tethering complex that functions in protein trafficking to mediate fusion of transport vesicles to Golgi compartments	0.18233	0.250661	0.372895
YGL224C	SDT1	Pyrimidine nucleotidase, overexpression suppresses the 6-AU sensitivity of transcription elongation factor S-II, as well as resistance to other pyrimidine derivatives	0.542965	0.349001	0.180427
YGL225W	VRG4	Golgi GDP-mannose transporter, regulates Golgi function and glycosylation in Golgi	0.12536	0.28509	-0.241531
YGL226C-A	OST5	Zeta subunit of the oligosaccharyltransferase complex of the ER lumen, which catalyzes asparagine-linked glycosylation of newly synthesized proteins	-0.147989	0.298859	0.321483
YGL226W	---	Hypothetical protein	-0.951816	-1.25282	-0.483222
YGL227W	VID30	Protein involved in proteasome-dependent catabolite degradation of fructose-1,6-bisphosphatase (FBPase), shifts the balance of nitrogen metabolism toward the production of glutamate, localized to the nucleus and the cytoplasm	0.0770735	-0.248267	-0.109932
YGL228W	SHE10	Putative glycosylphosphatidylinositol (GPI)-anchored protein of unknown function, overexpression causes growth arrest	-0.11488	-0.619581	-0.22052
YGL229C	SAP4	Protein required for function of the Sit4p protein phosphatase, member of a family of similar proteins that form complexes with Sit4p, including Sap155p, Sap185p, and Sap190p	-0.711517	-0.213249	-0.107174
YGL230C	---	Hypothetical protein	-0.285457	0.415955	-0.0524802
YGL231C	---	Hypothetical protein	0.209284	-0.0904224	0.27396
YGL232W	TAN1	Putative tRNA acetyltransferase, RNA-binding protein required for the formation of the modified nucleoside N(4)-acetylcytidine in serine and leucine tRNAs but not required for the same modification in 18S rRNA	-0.301692	-0.501903	-0.0191994
YGL233W	SEC15	Essential 113kDa subunit of the exocyst complex (Sec3p, Sec5p, Sec6p, Sec8p, Sec10p, Sec15p, Exo70p, and Exo84p), which mediates polarized targeting of vesicles to active sites of exocytosis, Sec15p associates with Sec4p and vesicles	-0.173491	-0.734859	-0.189491
YGL234W	ADE5,7	Bifunctional enzyme of the de novo purine nucleotide biosynthetic pathway, contains aminoimidazole ribotide synthetase and glycinamide ribotide synthetase activities	-0.133991	-0.0290935	0.0574865
YGL235W	---	Protein of unknown function, potential Cdc28p substrate	-0.195108	-0.126767	-0.428003
YGL236C	MTO1	Mitochondrial protein, forms a heterodimer complex with Mss1p that performs the 5-carboxymethylaminomethyl modification of the wobble uridine base in mitochondrial tRNAs, required for respiration in paromomycin-resistant 15S rRNA mutants	-0.690215	-0.331931	-0.675454
YGL237C	HAP2	Subunit of the heme-activated, glucose-repressed Hap2p3p4p5p CCAAT-binding complex, a transcriptional activator and global regulator of respiratory gene expression, contains sequences sufficient for both complex assembly and DNA binding	0.729186	0.0755209	0.323312
YGL238W	CSE1	Nuclear envelope protein that mediates the nuclear export of importin alpha (Srp1p), homolog of metazoan CAS protein, required for accurate chromosome segregation	-0.0679769	-0.242441	-0.115803
YGL240W	DOC1	Processivity factor required for the ubiquitination activity of the anaphase promoting complex (APC), mediates the activity of the APC by contributing to substrate recognition, involved in cyclin proteolysis	0.0227427	0.868059	0.13095
YGL241W	KAP114	Karyopherin, responsible for nuclear import of Spt15p, histones H2A and H2B, and Nap1p, amino terminus shows similarity to those of other importins, particularly Cse1p, localization is primarily nuclear	0.0847427	-0.409865	0.0751843
YGL242C	---	Hypothetical protein	0.625051	0.789927	0.941795
YGL243W	TAD1	tRNA-specific adenosine deaminase, deaminates adenosine-37 to inosine in tRNA-Ala	0.111263	-0.308465	0.00190873
YGL244W	RTF1	Subunit of the RNA polymerase II-associated Paf1 complex, directly or indirectly regulates DNA-binding properties of Spt15p (TATA box-binding protein) and relative activities of different TATA elements	-0.214591	-0.922199	-0.400271
YGL245W	GUS1	Glutamyl-tRNA synthetase (GluRS), forms a complex with methionyl-tRNA synthetase (Mes1p) and Arc1p, complex formation increases the catalytic efficiency of both tRNA synthetases and ensures their correct localization to the cytoplasm	-0.0618674	-0.348417	0.0086315
YGL246C	RAI1	Nuclear protein that binds to and stabilizes the exoribonuclease Rat1p, required for pre-rRNA processing	-0.420602	-0.379559	-0.189251
YGL247W	BRR6	Essential nuclear envelope integral membrane protein required for nuclear transport, depletion alters nucleoporin distribution and nuclear envelope morphology, suggesting a role in the spatial organization of nuclear pores	0.071283	0.077429	-0.0365151
YGL248W	PDE1	Low-affinity cyclic AMP phosphodiesterase, controls glucose and intracellular acidification-induced cAMP signaling, target of the cAMP-protein kinase A (PKA) pathway, glucose induces transcription and inhibits translation	0.152891	-0.333549	-0.188367
YGL249W	ZIP2	Required for ZIPpering up meiotic chromosomes during chromosome synapsis, involved in meiotic recombination and disjunction	0.0259784	0.764849	-0.0640328
YGL250W	---	Hypothetical protein	0.445165	0.796272	0.784638
YGL251C	HFM1	Meiosis specific DNA helicase involved in the conversion of double-stranded breaks to later recombination intermediates and in crossover control, catalyzes the unwinding of Holliday junctions, has ssDNA and dsDNA stimulated ATPase activity	0.0300944	0.539636	0.494293
YGL252C	RTG2	Sensor of mitochondrial dysfunction, regulates the subcellular location of Rtg1p and Rtg3p, transcriptional activators of the retrograde (RTG) and TOR pathways, Rtg2p is inhibited by the phosphorylated form of Mks1p	-0.380308	-0.905985	-0.411891
YGL253W	HXK2	Hexokinase isoenzyme 2 that catalyzes phosphorylation of glucose in the cytosol, predominant hexokinase during growth on glucose, functions in the nucleus to repress expression of HXK1 and GLK1 and to induce expression of its own gene	0.536298	1.13352	0.749252
YGL254W	FZF1	Transcription factor involved in sulfite metabolism, sole identified regulatory target is SSU1, overexpression suppresses sulfite-sensitivity of many unrelated mutants due to hyperactivation of SSU1, contains five zinc fingers	-0.620864	-0.735353	-0.549867
YGL255W	ZRT1	High-affinity zinc transporter of the plasma membrane, responsible for the majority of zinc uptake, transcription is induced under low-zinc conditions by the Zap1p transcription factor	-0.100281	0.0191815	-0.160366
YGL256W	ADH4	Alcohol dehydrogenase type IV, dimeric enzyme demonstrated to be zinc-dependent despite sequence similarity to iron-activated alcohol dehydrogenases, transcription is induced in response to zinc deficiency, alcohol dehydrogenase isoenzyme IV	-0.373018	1.32442	0.150871
YGL257C	MNT2	Mannosyltransferase involved in adding the 4th and 5th mannose residues of O-linked glycans	-0.229055	0.0403916	0.606262
YGL258W	---	Hypothetical protein Hypothetical protein	-0.62852	0.779065	0.127239
[truncated: 3,668 more rows]
