# Supplementary material for: Tor1/Sch9-Regulated Carbon Source Substitution Is as Effective as Calorie Restriction in Life Span Extension
Source: PLoS Genet. 2009 May 8;5(5):e1000467. doi: 10.1371/journal.pgen.1000467 (PMC2669710; doi:10.1371/journal.pgen.1000467)
Supplement: Table S5 — Expression levels of genes involved in ribosomal structure (a and b), glycolysis-gluconeogenesis (c), glucose transport (d), TCA cycle (e), and oxidative phosphorylation (f) in long-lived mutants compared to wild type cells at day 2.5. Data were expressed in fold change, WT = 1. For illustration purpose, gene expression levels that are 20% higher or lower than wild type cells are marked in red or green, respectively. (0.12 MB XLS) [file pgen.1000467.s011.xls]

## Sheet: T.S5A rb cyto
Table S5 A. Expression levels of cytosolic ribosomal genes1
	sch9∆	tor1∆	ras2∆	note2
cytosolic large ribosomal subunit
RPL1A/YPL220W	1.32671	1.13649	1.24246	PCL8	Cyclin, interacts with Pho85p cyclin-dependent kinase (Cdk) to phosphorylate and regulate glycogen synthase, also activates Pho85p for Glc8p phosphorylation
RPL1B/YGL135W	1.17911	1.15119	1.18018	RPL1A RPL1B	N-terminally acetylated protein component of the large (60S) ribosomal subunit, nearly identical to Rpl1Bp and has similarity to E. coli L1 and rat L10a ribosomal proteins, rpl1a rpl1b double null mutation is lethal N-terminally acetylated protein compon
RPL2A/YFR031C-A	1.43212	1.38658	1.42039	RPL2B RPL2A	Protein component of the large (60S) ribosomal subunit, identical to Rpl2Ap and has similarity to E. coli L2 and rat L8 ribosomal proteins, expression is upregulated at low temperatures Protein component of the large (60S) ribosomal subunit, identical to
RPL2B/YIL018W	1.71709	1.89756	1.93511	RPL2B RPL2A	Protein component of the large (60S) ribosomal subunit, identical to Rpl2Ap and has similarity to E. coli L2 and rat L8 ribosomal proteins, expression is upregulated at low temperatures Protein component of the large (60S) ribosomal subunit, identical to
RPL3/YOR063W	1.5754	1.68252	1.47856	RPL3	Protein component of the large (60S) ribosomal subunit, has similarity to E. coli L3 and rat L3 ribosomal proteins, involved in the replication and maintenance of killer double stranded RNA virus
RPL4A/YBR031W	1.11807	1.24024	1.25944	RPL4B RPL4A	Protein component of the large (60S) ribosomal subunit, nearly identical to Rpl4Ap and has similarity to E. coli L4 and rat L4 ribosomal proteins N-terminally acetylated protein component of the large (60S) ribosomal subunit, nearly identical to Rpl4Bp a
RPL4B/YDR012W	1.41261	1.47206	1.76145	RPL4B	Protein component of the large (60S) ribosomal subunit, nearly identical to Rpl4Ap and has similarity to E. coli L4 and rat L4 ribosomal proteins
RPL5/YPL131W	1.54597	1.7252	1.63157	RPL5	Protein component of the large (60S) ribosomal subunit with similarity to E. coli L18 and rat L5 ribosomal proteins, binds 5S rRNA and is required for 60S subunit assembly
RPL6A/YML073C	1.70844	1.68174	1.27953	RPL6A	N-terminally acetylated protein component of the large (60S) ribosomal subunit, has similarity to Rpl6Bp and to rat L6 ribosomal protein, binds to 5.8S rRNA
RPL6B/YLR448W	1.88423	1.7165	1.49137	RPL6B	Protein component of the large (60S) ribosomal subunit, has similarity to Rpl6Bp and to rat L6 ribosomal protein, binds to 5.8S rRNA
RPL7A/YGL076C	1.4988	1.60917	1.27658	RPL7B RPL7A	Protein component of the large (60S) ribosomal subunit, nearly identical to Rpl7Ap and has similarity to E. coli L30 and rat L7 ribosomal proteins, contains a conserved C-terminal Nucleic acid Binding Domain (NDB2) Protein component of the large (60S) ri
RPL7B/YPL198W	0.702362	0.920795	0.613246	OXR1	Protein of unknown function required for normal levels of resistance to oxidative damage, null mutants are sensitive to hydrogen peroxide, member of a conserved family of proteins found in eukaryotes but not in prokaryotes
RPL8A/YHL033C	1.79396	1.84626	1.75119	RPL8B RPL8A	Ribosomal protein L4 of the large (60S) ribosomal subunit, nearly identical to Rpl8Ap and has similarity to rat L7a ribosomal protein, mutation results in decreased amounts of free 60S subunits Ribosomal protein L4 of the large (60S) ribosomal subunit, n
RPL8B/YLL045C	1.75702	2.31651	1.81236	RPL8B RPL8A	Ribosomal protein L4 of the large (60S) ribosomal subunit, nearly identical to Rpl8Ap and has similarity to rat L7a ribosomal protein, mutation results in decreased amounts of free 60S subunits Ribosomal protein L4 of the large (60S) ribosomal subunit, n
RPL9A/YGL147C	1.15339	1.24657	1.27187	RPL9B RPL9A	Protein component of the large (60S) ribosomal subunit, nearly identical to Rpl9Ap and has similarity to E. coli L6 and rat L9 ribosomal proteins Protein component of the large (60S) ribosomal subunit, nearly identical to Rpl9Bp and has similarity to E.
RPL9B/YNL067W	1.41568	1.37296	1.61934	RPL9B RPL9A	Protein component of the large (60S) ribosomal subunit, nearly identical to Rpl9Ap and has similarity to E. coli L6 and rat L9 ribosomal proteins Protein component of the large (60S) ribosomal subunit, nearly identical to Rpl9Bp and has similarity to E.
RPL10/YLR075W	1.36498	1.33941	1.13286	RPL10	Protein component of the large (60S) ribosomal subunit, responsible for joining the 40S and 60S subunits, regulates translation initiation, has similarity to rat L10 ribosomal protein and to members of the QM gene family
RPL11A/YPR102C	1.82811	2.02336	1.76382	RPL11A RPL11B	Protein component of the large (60S) ribosomal subunit, nearly identical to Rpl11Bp, involved in ribosomal assembly, depletion causes degradation of proteins and RNA of the 60S subunit, has similarity to E. coli L5 and rat L11 Protein component of the la
RPL11B/YGR085C	1.11727	1.17869	0.872056	RPL11A RPL11B	Protein component of the large (60S) ribosomal subunit, nearly identical to Rpl11Bp, involved in ribosomal assembly, depletion causes degradation of proteins and RNA of the 60S subunit, has similarity to E. coli L5 and rat L11 Protein component of the la
RPL12A/YEL054C	1.65173	1.77329	1.77547	RPL12A RPL12B	Protein component of the large (60S) ribosomal subunit, nearly identical to Rpl12Bp, rpl12a rpl12b double mutant exhibits slow growth and slow translation, has similarity to E. coli L11 and rat L12 ribosomal proteins Protein component of the large (60S)
RPL12B/YDR418W	1.79749	1.72764	1.47155	RPL12A RPL12B	Protein component of the large (60S) ribosomal subunit, nearly identical to Rpl12Bp, rpl12a rpl12b double mutant exhibits slow growth and slow translation, has similarity to E. coli L11 and rat L12 ribosomal proteins Protein component of the large (60S)
RPL13A/YDL082W	2.31758	2.38554	1.70122	RPL13B RPL13A	Protein component of the large (60S) ribosomal subunit, nearly identical to Rpl13Ap, not essential for viability, has similarity to rat L13 ribosomal protein Protein component of the large (60S) ribosomal subunit, nearly identical to Rpl13Bp, not essenti
RPL13B/YMR142C	1.44443	1.43534	0.953557	RPL13B RPL13A	Protein component of the large (60S) ribosomal subunit, nearly identical to Rpl13Ap, not essential for viability, has similarity to rat L13 ribosomal protein Protein component of the large (60S) ribosomal subunit, nearly identical to Rpl13Bp, not essenti
RPL14A/YKL006W	1.59612	1.64949	1.74687	RPL14A RPL14B	N-terminally acetylated protein component of the large (60S) ribosomal subunit, nearly identical to Rpl14Bp and has similarity to rat L14 ribosomal protein, rpl14a csh5 double null mutant exhibits synthetic slow growth Protein component of the large (60S
RPL14B/YHL001W	1.3603	1.30739	1.34844	RPL14A RPL14B	N-terminally acetylated protein component of the large (60S) ribosomal subunit, nearly identical to Rpl14Bp and has similarity to rat L14 ribosomal protein, rpl14a csh5 double null mutant exhibits synthetic slow growth Protein component of the large (60S
RPL15A/YLR029C	1.25586	1.39543	0.938351	RPL15A	Protein component of the large (60S) ribosomal subunit, nearly identical to Rpl15Bp and has similarity to rat L15 ribosomal protein, binds to 5.8 S rRNA
RPL15B/YMR121C	0.874412	1.05792	0.640524	RPL15B	Protein component of the large (60S) ribosomal subunit, nearly identical to Rpl15Ap and has similarity to rat L15 ribosomal protein, binds to 5.8 S rRNA
RPL16A/YIL133C	1.54312	1.66767	1.53213	RPL16A	N-terminally acetylated protein component of the large (60S) ribosomal subunit, binds to 5.8 S rRNA, has similarity to Rpl16Bp, E. coli L13 and rat L13a ribosomal proteins, transcriptionally regulated by Rap1p
RPL16B/YNL069C	1.45296	1.62899	1.78529	RPL16B	N-terminally acetylated protein component of the large (60S) ribosomal subunit, binds to 5.8 S rRNA, has similarity to Rpl16Ap, E. coli L13 and rat L13a ribosomal proteins, transcriptionally regulated by Rap1p
RPL17A/YKL180W	1.66761	1.6548	1.43735	RPL17A RPL17B	Protein component of the large (60S) ribosomal subunit, nearly identical to Rpl17Bp and has similarity to E. coli L22 and rat L17 ribosomal proteins, copurifies with the components of the outer kinetochore DASH complex Protein component of the large (60S
RPL17B/YJL177W	2.48344	2.66224	1.94087	RPL17A RPL17B	Protein component of the large (60S) ribosomal subunit, nearly identical to Rpl17Bp and has similarity to E. coli L22 and rat L17 ribosomal proteins, copurifies with the components of the outer kinetochore DASH complex Protein component of the large (60S
RPL18A/YOL120C	2.31424	2.60947	2.29045	RPL18B RPL18A	Protein component of the large (60S) ribosomal subunit, identical to Rpl18Ap and has similarity to rat L18 ribosomal protein Protein component of the large (60S) ribosomal subunit, identical to Rpl18Bp and has similarity to rat L18 ribosomal protein, int
RPL18B/YNL301C	1.61663	1.97451	1.88164	RPL18B RPL18A	Protein component of the large (60S) ribosomal subunit, identical to Rpl18Ap and has similarity to rat L18 ribosomal protein Protein component of the large (60S) ribosomal subunit, identical to Rpl18Bp and has similarity to rat L18 ribosomal protein, int
RPL19A/YBR084C-A	1.54528	1.81364	1.02094	RPL19B RPL19A	Protein component of the large (60S) ribosomal subunit, nearly identical to Rpl19Bp and has similarity to rat L19 ribosomal protein, rpl19a and rpl19b single null mutations result in slow growth, while the double null mutation is lethal Protein component
RPL19B/YBL027W	1.18859	1.22703	0.856787	RPL19B RPL19A	Protein component of the large (60S) ribosomal subunit, nearly identical to Rpl19Bp and has similarity to rat L19 ribosomal protein, rpl19a and rpl19b single null mutations result in slow growth, while the double null mutation is lethal Protein component
RPL20A/YMR242C	1.56517	1.63046	1.64472	RPL20A	Protein component of the large (60S) ribosomal subunit, nearly identical to Rpl20Bp and has similarity to rat L18a ribosomal protein
RPL20B/YOR312C	1.16932	1.15865	1.0021	RPL20B	Protein component of the large (60S) ribosomal subunit, nearly identical to Rpl20Ap and has similarity to rat L18a ribosomal protein
RPL21A/YBR191W	1.50131	1.47644	1.2757	RPL21B RPL21A	Protein component of the large (60S) ribosomal subunit, nearly identical to Rpl21Ap and has similarity to rat L21 ribosomal protein Protein component of the large (60S) ribosomal subunit, nearly identical to Rpl21Bp and has similarity to rat L21 ribosoma
RPL21B/YPL079W	1.56714	1.52771	1.18415	RPL21B RPL21A	Protein component of the large (60S) ribosomal subunit, nearly identical to Rpl21Ap and has similarity to rat L21 ribosomal protein Protein component of the large (60S) ribosomal subunit, nearly identical to Rpl21Bp and has similarity to rat L21 ribosoma
RPL22A/YLR061W	2.44422	2.8171	2.16962	RPL22A	Protein component of the large (60S) ribosomal subunit, has similarity to Rpl22Bp and to rat L22 ribosomal protein
RPL22B/YFL034C-A	2.4521	2.17895	2.47023	RPL22B	Protein component of the large (60S) ribosomal subunit, has similarity to Rpl22Ap and to rat L22 ribosomal protein
RPL23A/YBL087C	1.06227	1.05826	1.07317	RPL23A	Protein component of the large (60S) ribosomal subunit, identical to Rpl23Bp and has similarity to E. coli L14 and rat L23 ribosomal proteins
RPL23B/YER117W	1.32409	1.35189	1.19057	RPL23B	Protein component of the large (60S) ribosomal subunit, identical to Rpl23Ap and has similarity to E. coli L14 and rat L23 ribosomal proteins
RPL24A/YGL031C	1.34835	1.41961	1.05211	RPL24A	Ribosomal protein L30 of the large (60S) ribosomal subunit, nearly identical to Rpl24Bp and has similarity to rat L24 ribosomal protein, not essential for translation but may be required for normal translation rate
RPL24B/YGR148C	1.27146	1.40633	0.824747	RPL24B	Ribosomal protein L30 of the large (60S) ribosomal subunit, nearly identical to Rpl24Ap and has similarity to rat L24 ribosomal protein, not essential for translation but may be required for normal translation rate
RPL25/YOL127W	1.30258	1.31152	1.10647	RPL25	Primary rRNA-binding ribosomal protein component of the large (60S) ribosomal subunit, has similarity to E. coli L23 and rat L23a ribosomal proteins, binds to 26S rRNA via a conserved C-terminal motif
RPL26A/YLR344W	1.51059	1.46964	1.28414	RPL26A	Protein component of the large (60S) ribosomal subunit, nearly identical to Rpl26Bp and has similarity to E. coli L24 and rat L26 ribosomal proteins, binds to 5.8S rRNA
RPL26B/YGR034W	2.14336	2.12435	2.16226	RPL26B	Protein component of the large (60S) ribosomal subunit, nearly identical to Rpl26Ap and has similarity to E. coli L24 and rat L26 ribosomal proteins, binds to 5.8S rRNA
RPL27A/YHR010W	1.41019	1.45909	1.00079	RPL27A	Protein component of the large (60S) ribosomal subunit, nearly identical to Rpl27Bp and has similarity to rat L27 ribosomal protein
RPL27B/YDR471W	2.083	2.04392	1.59955	RPL27B	Protein component of the large (60S) ribosomal subunit, nearly identical to Rpl27Ap and has similarity to rat L27 ribosomal protein
RPL28/YGL103W	1.66849	1.72641	1.44851	RPL28	Ribosomal protein L29 of the large (60S) ribosomal subunit, has similarity to E. coli L15 and rat L27a ribosomal proteins, may have peptidyl transferase activity, can mutate to cycloheximide resistance
RPL29/YFR032C-A	1.37535	1.69645	1.02731	RPL29	Protein component of the large (60S) ribosomal subunit, has similarity to rat L29 ribosomal protein, not essential for translation, but required for proper joining of the large and small ribosomal subunits and for normal translation rate
RPL30/YGL030W	1.30846	1.43675	1.31642	RPL30	Protein component of the large (60S) ribosomal subunit, has similarity to rat L30 ribosomal protein, involved in pre-rRNA processing in the nucleolus, autoregulates splicing of its transcript
RPL31A/YDL075W	1.29138	1.4294	1.07506	RPL31B RPL31A	Protein component of the large (60S) ribosomal subunit, nearly identical to Rpl31Ap and has similarity to rat L31 ribosomal protein, associates with the karyopherin Sxm1p Protein component of the large (60S) ribosomal subunit, nearly identical to Rpl31Bp
RPL31B/YLR406C	1.79711	1.87535	1.38156	RPL31B RPL31A	Protein component of the large (60S) ribosomal subunit, nearly identical to Rpl31Ap and has similarity to rat L31 ribosomal protein, associates with the karyopherin Sxm1p Protein component of the large (60S) ribosomal subunit, nearly identical to Rpl31Bp
RPL32/YBL092W	1.28347	1.33885	1.01781	RPL32	Protein component of the large (60S) ribosomal subunit, has similarity to rat L32 ribosomal protein, overexpression disrupts telomeric silencing
RPL33A/YPL143W	1.42668	1.43902	1.26179	RPL33A	N-terminally acetylated ribosomal protein L37 of the large (60S) ribosomal subunit, nearly identical to Rpl33Bp and has similarity to rat L35a, rpl33a null mutant exhibits slow growth while rpl33a rpl33b double null mutant is inviable
RPL33B/YOR234C	1.6003	1.45326	1.17706	RPL33B	Ribosomal protein L37 of the large (60S) ribosomal subunit, nearly identical to Rpl33Ap and has similarity to rat L35a, rpl33b null mutant exhibits normal growth while rpl33a rpl33b double null mutant is inviable
RPL34A/YER056C-A	1.78974	2.12537	1.18842	RPL34A	Protein component of the large (60S) ribosomal subunit, nearly identical to Rpl34Bp and has similarity to rat L34 ribosomal protein
RPL34B/YIL052C	1.14924	1.26094	0.863789	RPL34B	Protein component of the large (60S) ribosomal subunit, nearly identical to Rpl34Ap and has similarity to rat L34 ribosomal protein
RPL35A/YDL191W	1.04548	1.20915	0.829331	RPL35A RPL35B	Protein component of the large (60S) ribosomal subunit, identical to Rpl35Bp and has similarity to rat L35 ribosomal protein Protein component of the large (60S) ribosomal subunit, identical to Rpl35Ap and has similarity to rat L35 ribosomal protein
RPL35B/YDL136W	0.879059	0.943082	0.556376	RDI1	Rho GDP dissociation inhibitor involved in the localization and regulation of Cdc42p
RPL36A/YMR194W	0.959229	1.06137	0.805599	RPL36A	N-terminally acetylated protein component of the large (60S) ribosomal subunit, nearly identical to Rpl36Bp and has similarity to rat L36 ribosomal protein, binds to 5.8 S rRNA
RPL36B/YPL249C-A	1.20835	1.38751	0.931925	RPL36B	Protein component of the large (60S) ribosomal subunit, nearly identical to Rpl36Ap and has similarity to rat L36 ribosomal protein, binds to 5.8 S rRNA
RPL37A/YLR185W	1.35834	1.44587	1.16746	RPL37A	Protein component of the large (60S) ribosomal subunit, has similarity to Rpl37Bp and to rat L37 ribosomal protein
RPL37B/YDR500C	1.26218	1.31475	1.16181	RPL37B	Protein component of the large (60S) ribosomal subunit, has similarity to Rpl37Ap and to rat L37 ribosomal protein
RPL38/YLR325C	1.32423	1.50143	1.10726	RPL38	Protein component of the large (60S) ribosomal subunit, has similarity to rat L38 ribosomal protein
RPL39/YJL189W	1.36254	1.4537	1.13893	RPL39	Protein component of the large (60S) ribosomal subunit, has similarity to rat L39 ribosomal protein, required for ribosome biogenesis, exhibits genetic interactions with SIS1 and PAB1
RPL40A/YIL148W	1.12621	1.15013	1.06784	RPL40B RPL40A	Fusion protein, identical to Rpl40Ap, that is cleaved to yield ubiquitin and a ribosomal protein of the large (60S) ribosomal subunit with similarity to rat L40, ubiquitin may facilitate assembly of the ribosomal protein into ribosomes Fusion protein, id
RPL40B/YKR094C	1.39062	1.53924	1.13664	RPL40B RPL40A	Fusion protein, identical to Rpl40Ap, that is cleaved to yield ubiquitin and a ribosomal protein of the large (60S) ribosomal subunit with similarity to rat L40, ubiquitin may facilitate assembly of the ribosomal protein into ribosomes Fusion protein, id
RPL41A/YDL184C	1.12894	1.02722	0.791664	RPL41A RPL41B	Ribosomal protein L47 of the large (60S) ribosomal subunit, identical to Rpl41Bp and has similarity to rat L41 ribosomal protein, comprised of only 25 amino acids, rpl41a rpl41b double null mutant is viable Ribosomal protein L47 of the large (60S) riboso
RPL41B/YDL133C-A	1.19081	1.21569	0.795059	CDC53	Cullin, structural protein of SCF complexes (which also contain Skp1p, Cdc34p, and an F-box protein) involved in ubiquitination, SCF promotes the G1-S transition by targeting G1 cyclins and the Cln-CDK inhibitor Sic1p for degradation
RPL42A/YNL162W	0.796275	0.835552	0.627148	CBK1	Protein kinase involved in cell wall biosynthesis, required for efficient apical growth, proper mating projection morphology, bipolar bud site selection in diploid cells, and cell separation
RPL42B/YHR141C	1.31379	1.24435	1.08571	RPL42A RPL42B	Protein component of the large (60S) ribosomal subunit, identical to Rpl42Bp and has similarity to rat L44 ribosomal protein Protein component of the large (60S) ribosomal subunit, identical to Rpl42Ap and has similarity to rat L44, required for propagat
RPL43A/YPR043W	1.36329	1.41237	1.23437	RPL43A	Protein component of the large (60S) ribosomal subunit, identical to Rpl43Bp and has similarity to rat L37a ribosomal protein, null mutation confers a dominant lethal phenotype
RPL43B/YJR094W-A	1.10983	1.28367	1.21725	RPL43B	Protein component of the large (60S) ribosomal subunit, identical to Rpl43Ap and has similarity to rat L37a ribosomal protein
RPP0/YLR340W	1.55455	1.62134	1.6592	RPP0	Conserved ribosomal protein P0 similar to rat P0, human P0, and E. coli L10e, shown to be phosphorylated on serine 302
RPP1A/YDL081C	1.31419	1.27907	1.3271	RPP1A	Ribosomal protein P1 alpha, a component of the ribosomal stalk, which is involved in the interaction between translational elongation factors and the ribosome, accumulation of P1 in the cytoplasm is regulated by phosphorylation and interaction with the P2
RPP1B/YDL130W	1.80494	2.05368	2.00865	RPP1B	Ribosomal protein P1 beta, component of the ribosomal stalk, which is involved in interaction of translational elongation factors with ribosome, accumulation is regulated by phosphorylation and interaction with the P2 stalk component
RPP2A/YOL039W	1.83758	2.04789	2.1439	RPP2A	Ribosomal protein P2 alpha, a component of the ribosomal stalk, which is involved in the interaction between translational elongation factors and the ribosome, regulates the accumulation of P1 (Rpp1Ap and Rpp1Bp) in the cytoplasm
RPP2B/YDR382W	1.35932	1.40745	1.41221	RPP2B	Ribosomal protein P2 beta, a component of the ribosomal stalk, which is involved in the interaction between translational elongation factors and the ribosome, regulates the accumulation of P1 (Rpp1Ap and Rpp1Bp) in the cytoplasm
cytosolic small ribosomal subunit
ASC1/YMR116C	1.79294	2.50219	2.65728	ASC1	WD repeat protein (G-beta like protein) involved in translation regulation, required for repression of Gcn4p activity in the absence of amino-acid starvation, core component of the ribosome, ortholog of mammalian RACK1
FUN12/YAL035W	0.829354	0.917181	0.983498	FUN12	GTPase, required for general translation initiation by promoting Met-tRNAiMet binding to ribosomes and ribosomal subunit joining, homolog of bacterial IF2
RPS0A/YGR214W	2.32683	2.27541	2.02176	RPS0A	Protein component of the small (40S) ribosomal subunit, nearly identical to Rps0Bp, required for maturation of 18S rRNA along with Rps0Bp, deletion of either RPS0 gene reduces growth rate, deletion of both genes is lethal
RPS0B/YLR048W	1.60651	1.712	1.85845	RPS0B	Protein component of the small (40S) ribosomal subunit, nearly identical to Rps0Ap, required for maturation of 18S rRNA along with Rps0Ap, deletion of either RPS0 gene reduces growth rate, deletion of both genes is lethal
RPS1A/YLR441C	1.68252	1.65469	1.18461	RPS1B RPS1A	Ribosomal protein 10 (rp10) of the small (40S) subunit, nearly identical to Rps1Ap and has similarity to rat S3a ribosomal protein Ribosomal protein 10 (rp10) of the small (40S) subunit, nearly identical to Rps1Bp and has similarity to rat S3a ribosomal
RPS1B/YML063W	1.41386	1.34385	1.12725	RPS1B RPS1A	Ribosomal protein 10 (rp10) of the small (40S) subunit, nearly identical to Rps1Ap and has similarity to rat S3a ribosomal protein Ribosomal protein 10 (rp10) of the small (40S) subunit, nearly identical to Rps1Bp and has similarity to rat S3a ribosomal
RPS2/YGL123W	1.41437	1.47204	1.50042	RPS2	Protein component of the small (40S) subunit, essential for control of translational accuracy, has similarity to E. coli S5 and rat S2 ribosomal proteins
RPS3/YNL178W	1.30257	1.36266	1.08235	RPS3	Protein component of the small (40S) ribosomal subunit, has apurinicapyrimidinic (AP) endonuclease activity, essential for viability, has similarity to E. coli S3 and rat S3 ribosomal proteins
RPS4A/YJR145C	0.942641	0.843705	0.480313	MGM101	Protein involved in mitochondrial genome maintenance, component of the mitochondrial nucleoid, required for the repair of oxidative mtDNA damage
RPS4B/YHR203C	1.43229	1.39089	1.2961	RPS4A RPS4B	Protein component of the small (40S) ribosomal subunit, mutation affects 20S pre-rRNA processing, identical to Rps4Bp and has similarity to rat S4 ribosomal protein Protein component of the small (40S) ribosomal subunit, identical to Rps4Bp and has simil
RPS5/YJR123W	1.57207	1.54051	1.43331	RPS5	Protein component of the small (40S) ribosomal subunit, the least basic of the non-acidic ribosomal proteins, phosphorylated in vivo, essential for viability, has similarity to E. coli S7 and rat S5 ribosomal proteins
RPS6A/YPL090C	1.19819	0.854771	0.590543	RLM1	MADS-box transcription factor, component of the protein kinase C-mediated MAP kinase pathway involved in the maintenance of cell integrity, phosphorylated and activated by the MAP-kinase Slt2p
RPS6B/YBR181C	1.20938	1.22138	0.925087	RPS6A RPS6B	Protein component of the small (40S) ribosomal subunit, identical to Rps6Bp and has similarity to rat S6 ribosomal protein Protein component of the small (40S) ribosomal subunit, identical to Rps6Ap and has similarity to rat S6 ribosomal protein
RPS7A/YOR096W	1.78243	1.813	1.47041	RPS7A	Protein component of the small (40S) ribosomal subunit, nearly identical to Rps7Bp, interacts with Kti11p, deletion causes hypersensitivity to zymocin, has similarity to rat S7 and Xenopus S8 ribosomal proteins
RPS7B/YNL096C	1.54228	1.49588	0.922036	RPS7B	Protein component of the small (40S) ribosomal subunit, nearly identical to Rps7Ap, interacts with Kti11p, deletion causes hypersensitivity to zymocin, has similarity to rat S7 and Xenopus S8 ribosomal proteins
RPS8A/YBL072C	1.54663	1.56403	1.18203	RPS8B RPS8A	Protein component of the small (40S) ribosomal subunit, identical to Rps8Bp and has similarity to rat S8 ribosomal protein Protein component of the small (40S) ribosomal subunit, identical to Rps8Ap and has similarity to rat S8 ribosomal protein
RPS8B/YER102W	1.51363	1.61331	1.10123	RPS8B RPS8A	Protein component of the small (40S) ribosomal subunit, identical to Rps8Bp and has similarity to rat S8 ribosomal protein Protein component of the small (40S) ribosomal subunit, identical to Rps8Ap and has similarity to rat S8 ribosomal protein
RPS9A/YPL081W	1.53371	1.45837	1.6389	RPS9A	Protein component of the small (40S) ribosomal subunit, nearly identical to Rps9Ap and has similarity to E. coli S4 and rat S9 ribosomal proteins
RPS9B/YBR189W	2.03314	2.29109	1.84269	RPS9B	Protein component of the small (40S) ribosomal subunit, nearly identical to Rps9Bp and has similarity to E. coli S4 and rat S9 ribosomal proteins
RPS10A/YOR293W	1.75193	1.95473	1.39789	RPS10B RPS10A	Protein component of the small (40S) ribosomal subunit, nearly identical to Rps10Ap and has similarity to rat ribosomal protein S10 Protein component of the small (40S) ribosomal subunit, nearly identical to Rps10Bp and has similarity to rat ribosomal pr
RPS10B/YMR230W	1.35944	1.81612	1.18686	RPS10B RPS10A	Protein component of the small (40S) ribosomal subunit, nearly identical to Rps10Ap and has similarity to rat ribosomal protein S10 Protein component of the small (40S) ribosomal subunit, nearly identical to Rps10Bp and has similarity to rat ribosomal pr
RPS11A/YDR025W	1.90483	1.83207	1.50264	RPS11A RPS11B	Protein component of the small (40S) ribosomal subunit, identical to Rps11Bp and has similarity to E. coli S17 and rat S11 ribosomal proteins Protein component of the small (40S) ribosomal subunit, identical to Rps11Ap and has similarity to E. coli S17 a
RPS11B/YBR048W	1.59335	1.55834	1.45375	RPS11A RPS11B	Protein component of the small (40S) ribosomal subunit, identical to Rps11Bp and has similarity to E. coli S17 and rat S11 ribosomal proteins Protein component of the small (40S) ribosomal subunit, identical to Rps11Ap and has similarity to E. coli S17 a
RPS12/YOR369C	1.36289	1.44479	1.33353	RPS12	Protein component of the small (40S) ribosomal subunit, has similarity to rat ribosomal protein S12
RPS13/YDR064W	1.60429	1.74445	1.66814	RPS13	Protein component of the small (40S) ribosomal subunit, has similarity to E. coli S15 and rat S13 ribosomal proteins
RPS14A/YCR031C	1.21263	1.24207	1.1844	RPS14B RPS14A	Ribosomal protein 59 of the small subunit, required for ribosome assembly and 20S pre-rRNA processing, mutations confer cryptopleurine resistance, nearly identical to Rps14Ap and similar to E. coli S11 and rat S14 ribosomal proteins Ribosomal protein 59
RPS14B/YJL191W	1.03438	1.12989	1.05884	RPS14B RPS14A	Ribosomal protein 59 of the small subunit, required for ribosome assembly and 20S pre-rRNA processing, mutations confer cryptopleurine resistance, nearly identical to Rps14Ap and similar to E. coli S11 and rat S14 ribosomal proteins Ribosomal protein 59
RPS15/YOL040C	1.58825	1.55923	1.4473	RPS15	Protein component of the small (40S) ribosomal subunit, has similarity to E. coli S19 and rat S15 ribosomal proteins
RPS16A/YMR143W	1.59553	1.54332	1.57354	RPS16A	Protein component of the small (40S) ribosomal subunit, identical to Rps16Bp and has similarity to E. coli S9 and rat S16 ribosomal proteins
RPS16B/YDL083C	1.795	1.82626	1.67658	RPS16B	Protein component of the small (40S) ribosomal subunit, identical to Rps16Ap and has similarity to E. coli S9 and rat S16 ribosomal proteins
RPS17A/YML024W	1.27162	1.1517	0.938398	RPS17A RPS17B	Ribosomal protein 51 (rp51) of the small (40s) subunit, nearly identical to Rps17Bp and has similarity to rat S17 ribosomal protein Ribosomal protein 51 (rp51) of the small (40s) subunit, nearly identical to Rps17Ap and has similarity to rat S17 ribosoma
RPS17B/YDR447C	1.37121	1.43145	1.06092	RPS17A RPS17B	Ribosomal protein 51 (rp51) of the small (40s) subunit, nearly identical to Rps17Bp and has similarity to rat S17 ribosomal protein Ribosomal protein 51 (rp51) of the small (40s) subunit, nearly identical to Rps17Ap and has similarity to rat S17 ribosoma
RPS18A/YDR450W	1.07138	1.14401	0.861341	RPS18B RPS18A	Protein component of the small (40S) ribosomal subunit, nearly identical to Rps18Ap and has similarity to E. coli S13 and rat S18 ribosomal proteins Protein component of the small (40S) ribosomal subunit, nearly identical to Rps18Bp and has similarity to
RPS18B/YML026C	1.61541	1.62631	1.18241	RPS18B RPS18A	Protein component of the small (40S) ribosomal subunit, nearly identical to Rps18Ap and has similarity to E. coli S13 and rat S18 ribosomal proteins Protein component of the small (40S) ribosomal subunit, nearly identical to Rps18Bp and has similarity to
RPS19A/YOL121C	1.33639	1.46491	1.14338	RPS19B RPS19A	Protein component of the small (40S) ribosomal subunit, nearly identical to Rps19Ap and has similarity to rat S19 ribosomal protein Protein component of the small (40S) ribosomal subunit, nearly identical to Rps19Bp and has similarity to rat S19 ribosoma
RPS19B/YNL302C	1.22652	1.2439	1.05392	RPS19B RPS19A	Protein component of the small (40S) ribosomal subunit, nearly identical to Rps19Ap and has similarity to rat S19 ribosomal protein Protein component of the small (40S) ribosomal subunit, nearly identical to Rps19Bp and has similarity to rat S19 ribosoma
RPS20/YHL015W	1.78899	2.01835	1.36196	RPS20	Protein component of the small (40S) ribosomal subunit, overproduction suppresses mutations affecting RNA polymerase III-dependent transcription, has similarity to E. coli S10 and rat S20 ribosomal proteins
RPS21A/YKR057W	1.15244	1.21495	1.13889	RPS21A	Protein component of the small (40S) ribosomal subunit, nearly identical to Rps21Bp and has similarity to rat S21 ribosomal protein
RPS21B/YJL136C	1.19773	1.30526	0.92979	RPS21B	Protein component of the small (40S) ribosomal subunit, nearly identical to Rps21Bp and has similarity to rat S21 ribosomal protein
RPS22A/YJL190C	1.64656	2.45839	2.53724	RPS22A	Protein component of the small (40S) ribosomal subunit, nearly identical to Rps22Bp and has similarity to E. coli S8 and rat S15a ribosomal proteins
RPS22B/YLR367W	1.28078	1.76443	1.35594	RPS22B	Protein component of the small (40S) ribosomal subunit, nearly identical to Rps22Ap and has similarity to E. coli S8 and rat S15a ribosomal proteins
RPS23A/YGR118W	1.15883	1.12688	0.979407	RPS23B RPS23A	Ribosomal protein 28 (rp28) of the small (40S) ribosomal subunit, required for translational accuracy, nearly identical to Rps23Ap and similar to E. coli S12 and rat S23 ribosomal proteins, deletion of both RPS23A and RPS23B is lethal Ribosomal protein 2
RPS23B/YPR132W	1.19798	1.21167	0.896292	RPS23B RPS23A	Ribosomal protein 28 (rp28) of the small (40S) ribosomal subunit, required for translational accuracy, nearly identical to Rps23Ap and similar to E. coli S12 and rat S23 ribosomal proteins, deletion of both RPS23A and RPS23B is lethal Ribosomal protein 2
RPS24A/YER074W	1.22577	1.21299	1.08144	RPS24B RPS24A	Protein component of the small (40S) ribosomal subunit, identical to Rps24Ap and has similarity to rat S24 ribosomal protein Protein component of the small (40S) ribosomal subunit, identical to Rps24Bp and has similarity to rat S24 ribosomal protein
RPS24B/YIL069C	1.63283	1.74704	1.56328	RPS24B RPS24A	Protein component of the small (40S) ribosomal subunit, identical to Rps24Ap and has similarity to rat S24 ribosomal protein Protein component of the small (40S) ribosomal subunit, identical to Rps24Bp and has similarity to rat S24 ribosomal protein
RPS25A/YGR027C	1.23798	1.19613	1.16669	RPS25B RPS25A	Protein component of the small (40S) ribosomal subunit, nearly identical to Rps25Ap and has similarity to rat S25 ribosomal protein Protein component of the small (40S) ribosomal subunit, nearly identical to Rps25Bp and has similarity to rat S25 ribosoma
RPS25B/YLR333C	1.15607	1.08906	1.00239	RPS25B	Protein component of the small (40S) ribosomal subunit, nearly identical to Rps25Ap and has similarity to rat S25 ribosomal protein
RPS26A/YGL189C	1.21474	1.35304	1.01441	RPS26A	Protein component of the small (40S) ribosomal subunit, nearly identical to Rps26Bp and has similarity to rat S26 ribosomal protein
RPS26B/YER131W	2.61856	3.13183	2.27165	RPS26B	Protein component of the small (40S) ribosomal subunit, nearly identical to Rps26Ap and has similarity to rat S26 ribosomal protein
RPS27A/YKL156W	0.95676	0.92206	0.774974	RPS27A	Protein component of the small (40S) ribosomal subunit, nearly identical to Rps27Bp and has similarity to rat S27 ribosomal protein
RPS27B/YHR021C	1.41445	1.38939	1.41057	RPS27B	Protein component of the small (40S) ribosomal subunit, nearly identical to Rps27Ap and has similarity to rat S27 ribosomal protein
RPS28A/YOR167C	1.32125	1.44247	1.31479	RPS28A	Protein component of the small (40S) ribosomal subunit, nearly identical to Rps28Ap and has similarity to rat S28 ribosomal protein
RPS28B/YLR264W	1.4265	1.35838	2.17918	RPS28B	Protein component of the small (40S) ribosomal subunit, nearly identical to Rps28Bp and has similarity to rat S28 ribosomal protein
RPS29A/YLR388W	1.7175	1.92488	1.61234	RPS29A RPS29B	Protein component of the small (40S) ribosomal subunit, nearly identical to Rps29Bp and has similarity to rat S29 and E. coli S14 ribosomal proteins Protein component of the small (40S) ribosomal subunit, nearly identical to Rps29Ap and has similarity to
RPS29B/YDL061C	1.21633	1.30246	1.25488	RPS29A RPS29B	Protein component of the small (40S) ribosomal subunit, nearly identical to Rps29Bp and has similarity to rat S29 and E. coli S14 ribosomal proteins Protein component of the small (40S) ribosomal subunit, nearly identical to Rps29Ap and has similarity to
RPS30A/YLR287C-A	1.00769	1.01052	0.884821	RPS30B RPS30A	Protein component of the small (40S) ribosomal subunit, nearly identical to Rps30Ap and has similarity to rat S30 ribosomal protein Protein component of the small (40S) ribosomal subunit, nearly identical to Rps30Bp and has similarity to rat S30 ribosoma
RPS30B/YOR182C	0.816219	0.93874	1.52244	LAS17	Actin assembly factor, activates the Arp23 protein complex that nucleates branched actin filaments, localizes with the Arp23 complex to actin patches, homolog of the human Wiskott-Aldrich syndrome protein (WASP)
RPS31/YLR167W	1.12045	1.13304	0.947342	RPS31	Fusion protein that is cleaved to yield a ribosomal protein of the small (40S) subunit and ubiquitin, ubiquitin may facilitate assembly of the ribosomal protein into ribosomes, interacts genetically with translation factor eIF2B
SIS1/YNL007C	1.54506	1.62494	1.41083	SIS1	Type II HSP40 co-chaperone that interacts with the HSP70 protein Ssa1p, not functionally redundant with Ydj1p due to due to substrate specificity, shares similarity with bacterial DnaJ proteins
1 Data were expressed in fold change, wt=1.
2 Aarray probe specificity.

## Sheet: T.S5B rb mt
Table S5 B. Expression levels of mitochondrial ribosomal genes1
	sch9∆	tor1∆	ras2∆	note2
mitochondrial large ribosomal subunit
IMG1/YCR046C	1.0333	0.940647	1.11194	IMG1	Mitochondrial ribosomal protein of the small subunit, required for respiration and for maintenance of the mitochondrial genome
IMG2/YCR071C	0.455092	0.500162	0.318893	IMG2	Mitochondrial ribosomal protein of the small subunit
MRP20/YDR405W	0.860239	0.791077	0.522022	MRP20	Mitochondrial ribosomal protein of the large subunit
MRP49/YKL167C	0.774445	0.885315	0.587899	MRP49	Mitochondrial ribosomal protein of the large subunit, not essential for mitochondrial translation
MRP7/YNL005C	0.491962	0.512367	0.369853	MRP7	Mitochondrial ribosomal protein of the large subunit
MRP21/YBL090W	0.600593	0.70537	0.399234	MRP21	Mitochondrial ribosomal protein of the large subunit, MRP21 exhibits genetic interactions with mutations in the COX2 and COX3 mRNA 5-untranslated leader sequences
MRP51/YPL118W	0.657995	0.642494	0.417606	MRP51	Mitochondrial ribosomal protein of the large subunit, MRP51 exhibits genetic interactions with mutations in the COX2 and COX3 mRNA 5-untranslated leader sequences
MRPL1/YDR116C	0.734312	0.71455	0.632182	MRPL1	Mitochondrial ribosomal protein of the large subunit
MRPL3/YMR024W	0.738802	0.596176	0.693849	MRPL3	Mitochondrial ribosomal protein of the large subunit
MRPL4/YLR439W	1.07525	0.832845	0.824699	MRPL4	Mitochondrial ribosomal protein of the large subunit
MRPL6/YHR147C	0.510064	0.660432	0.587977	MRPL6	Mitochondrial ribosomal protein of the large subunit
MRPL7/YDR237W	0.46359	0.482908	0.35235	MRPL7	Mitochondrial ribosomal protein of the large subunit
MRPL8/YJL063C	0.600849	0.662176	0.532329	MRPL8	Mitochondrial ribosomal protein of the large subunit
MRPL9/YGR220C	0.483593	0.489126	0.355839	MRPL9	Mitochondrial ribosomal protein of the large subunit
MRPL10/YNL284C	0.565175	0.567571	0.367497	MRPL10	Mitochondrial ribosomal protein of the large subunit, appears as two protein spots (YmL10 and YmL18) on two-dimensional SDS gels
MRPL11/YDL202W	0.572103	0.542971	0.400838	MRPL11	Mitochondrial ribosomal protein of the large subunit
MRPL13/YKR006C	0.655618	0.760945	0.610052	MRPL13	Mitochondrial ribosomal protein of the large subunit, not essential for mitochondrial translation
MRPL15/YLR312W-A	0.536684	0.5726	0.412289	MRPL15	Mitochondrial ribosomal protein of the large subunit
MRPL16/YBL038W	0.643212	0.707365	0.444333	MRPL16	Mitochondrial ribosomal protein of the large subunit
MRPL17/YNL252C	0.47216	0.51595	0.463754	MRPL17	Mitochondrial ribosomal protein of the large subunit
MRPL19/YNL185C	0.946219	0.71884	0.877865	MRPL19	Mitochondrial ribosomal protein of the large subunit
MRPL20/YKR085C	0.548903	0.592584	0.417913	MRPL20	Mitochondrial ribosomal protein of the large subunit
MRPL22/YNL177C	0.541106	0.54741	0.338105	MRPL22	Mitochondrial ribosomal protein of the large subunit
MRPL23/YOR150W	0.685588	0.658184	0.590413	MRPL23	Mitochondrial ribosomal protein of the large subunit
MRPL24/YMR193W	0.570968	0.717282	0.409377	MRPL24	Mitochondrial ribosomal protein of the large subunit
MRPL25/YGR076C	0.539853	0.64038	0.417934	MRPL25	Mitochondrial ribosomal protein of the large subunit
MRPL27/YBR282W	0.581076	0.607967	0.453353	MRPL27	Mitochondrial ribosomal protein of the large subunit
MRPL28/YDR462W	0.671987	0.74674	0.46182	MRPL28	Mitochondrial ribosomal protein of the large subunit
MRPL31/YKL138C	0.718663	0.807633	0.5976	MRPL31	Mitochondrial ribosomal protein of the large subunit
MRPL32/YCR003W	0.561876	0.686601	0.438034	MRPL32	Mitochondrial ribosomal protein of the large subunit
MRPL33/YMR286W	0.635163	0.795803	0.553768	MRPL33	Mitochondrial ribosomal protein of the large subunit
MRPL35/YDR322W	0.428086	0.470343	0.300671	MRPL35	Mitochondrial ribosomal protein of the large subunit
MRPL36/YBR122C	0.603632	0.603665	0.432658	MRPL36	Mitochondrial ribosomal protein of the large subunit, overproduction suppresses mutations in the COX2 leader peptide-encoding region
MRPL37/YBR268W	0.459398	0.628209	0.402397	MRPL37	Mitochondrial ribosomal protein of the large subunit
MRPL38/YKL170W	0.728591	0.754524	0.487749	MRPL38	Mitochondrial ribosomal protein of the large subunit, appears as two protein spots (YmL34 and YmL38) on two-dimensional SDS gels
MRPL39/YML009C	0.433908	0.529147	0.423398	MRPL39	Mitochondrial ribosomal protein of the large subunit
MRPL40/YPL173W	0.686076	0.609785	0.46193	MRPL40	Mitochondrial ribosomal protein of the large subunit
MRPL44/YMR225C	0.490597	0.58435	0.347162	MRPL44	Mitochondrial ribosomal protein of the large subunit
MRPL49/YJL096W	0.501391	0.572889	0.327229	MRPL49	Mitochondrial ribosomal protein of the large subunit
MRPL50/YNR022C	0.344291	0.496014	0.3054	MRPL50	Mitochondrial ribosomal protein of the large subunit, not essential for mitochondrial translation
MRPL51/YPR100W	0.481949	0.592454	0.369935	MRPL51	Mitochondrial ribosomal protein of the large subunit
RML2/YEL050C	0.676108	0.639341	0.55349	RML2	Mitochondrial ribosomal protein of the large subunit, has similarity to E. coli L2 ribosomal protein, fat21 mutant allele causes inability to utilize oleate and may interfere with activity of the Adr1p transcription factor
YML6/YML025C	0.700157	0.588921	0.547025	YML6	Mitochondrial ribosomal protein of the large subunit, has similarity to E. coli L4 ribosomal protein and human mitoribosomal MRP-L4 protein, essential for viability, unlike most other mitoribosomal proteins
YDR115W	0.745583	0.714779	0.665257	---	Putative mitochondrial ribosomal protein of the large subunit, has similarity to E. coli L34 ribosomal protein, required for respiratory growth, as are most mitochondrial ribosomal proteins
YPL183W-A	0.878137	0.841132	0.95165	---	Homolog of the prokaryotic ribosomal protein L36, likely to be a mitochondrial ribosomal protein coded in the nuclear genome
mitochondrial small ribosomal subunit
MRP1/YDR347W	0.560711	0.487117	0.467928	MRP1	Mitochondrial ribosomal protein of the small subunit, MRP1 exhibits genetic interactions with PET122, encoding a COX3-specific translational activator, and with PET123, encoding a small subunit mitochondrial ribosomal protein
MRP2/YPR166C	0.472707	0.628185	0.375112	MRP2	Mitochondrial ribosomal protein of the small subunit
MRP4/YHL004W	0.826292	0.607811	0.813333	MRP4	Mitochondrial ribosomal protein of the small subunit
MRP10/YDL045W-A	0.686069	0.619875	0.513023	MRP10	Mitochondrial ribosomal protein of the small subunit
MRP13/YGR084C	0.501222	0.484625	0.372097	MRP13	Mitochondrial ribosomal protein of the small subunit
MRP17/YKL003C	0.568429	0.596609	0.460137	MRP17	Mitochondrial ribosomal protein of the small subunit, MRP17 exhibits genetic interactions with PET122, encoding a COX3-specific translational activator
MRPS5/YBR251W	0.546838	0.589317	0.43907	MRPS5	Mitochondrial ribosomal protein of the small subunit
MRPS8/YMR158W	0.343134	0.484737	0.304435	MRPS8	Mitochondrial ribosomal protein of the small subunit
MRPS9/YBR146W	0.702713	0.633994	0.445673	MRPS9	Mitochondrial ribosomal protein of the small subunit
MRPS16/YPL013C	0.74463	0.945867	0.494141	MRPS16	Mitochondrial ribosomal protein of the small subunit
MRPS17/YMR188C	0.464931	0.556899	0.37684	MRPS17	Mitochondrial ribosomal protein of the small subunit
MRPS18/YNL306W	0.690093	0.67119	0.632485	MRPS18	Mitochondrial ribosomal protein of the small subunit, essential for viability, unlike most other mitoribosomal proteins
MRPS28/YDR337W	0.462944	0.525914	0.291163	MRPS28	Mitochondrial ribosomal protein of the small subunit
MRPS35/YGR165W	0.623317	0.637652	0.524486	MRPS35	Mitochondrial ribosomal protein of the small subunit
NAM9/YNL137C	0.642077	0.604783	0.517427	NAM9	Mitochondrial ribosomal component of the small subunit
PET123/YOR158W	0.561003	0.55591	0.417075	PET123	Mitochondrial ribosomal protein of the small subunit, PET123 exhibits genetic interactions with PET122, which encodes a COX3 mRNA-specific translational activator
PPE1/YHR075C	1.98516	1.32268	1.50139	PPE1	Protein with carboxyl methyl esterase activity that may have a role in demethylation of the phosphoprotein phosphatase catalytic subunit, also identified as a small subunit mitochondrial ribosomal protein
RSM7/YJR113C	1.37372	1.23577	1.23578	RSM7	Mitochondrial ribosomal protein of the small subunit, has similarity to E. coli S7 ribosomal protein
RSM10/YDR041W	0.582871	0.660829	0.417999	RSM10	Mitochondrial ribosomal protein of the small subunit, has similarity to E. coli S10 ribosomal protein, essential for viability, unlike most other mitoribosomal proteins
RSM18/YER050C	0.689194	0.823256	0.53938	RSM18	Mitochondrial ribosomal protein of the small subunit, has similarity to E. coli S18 ribosomal protein
RSM19/YNR037C	0.488488	0.474956	0.319023	RSM19	Mitochondrial ribosomal protein of the small subunit, has similarity to E. coli S19 ribosomal protein
RSM22/YKL155C	0.701659	0.639467	0.549168	RSM22	Mitochondrial ribosomal protein of the small subunit
RSM23/YGL129C	0.636617	0.575184	0.403754	RSM23	Mitochondrial ribosomal protein of the small subunit, has similarity to mammalian apoptosis mediator proteins, null mutation prevents induction of apoptosis by overproduction of metacaspase Mca1p
RSM24/YDR175C	0.588226	0.549186	0.374763	RSM24	Mitochondrial ribosomal protein of the small subunit
RSM25/YIL093C	0.480601	0.574963	0.392573	RSM25	Mitochondrial ribosomal protein of the small subunit
RSM26/YJR101W	0.657161	0.615519	0.657377	RSM26	Mitochondrial ribosomal protein of the small subunit
RSM27/YGR215W	0.569514	0.625138	0.406871	RSM27	Mitochondrial ribosomal protein of the small subunit
RSM28/YDR494W	0.492099	0.613156	0.387805	RSM28	Mitochondrial ribosomal protein of the small subunit, genetic interactions suggest a possible role in promoting translation initiation
SWS2/YNL081C	0.81729	0.78184	0.628229	SWS2	Putative mitochondrial ribosomal protein of the small subunit, has similarity to E. coli S13 ribosomal protein
YMR31/YFR049W	1.11817	1.07017	1.02406	YMR31	Mitochondrial ribosomal protein of the small subunit, has similarity to human mitochondrial ribosomal protein MRP-S36
YNR036C	0.783038	0.781082	0.764415	YNR036C	Putative mitochondrial ribosomal protein of the small subunit, has similarity to E. coli and human mitochondrial S12 ribosomal proteins
1 Data were expressed in fold change, wt=1.
2 Aarray probe specificity.

## Sheet: T.S5C glc metabolism
Table S5 C. Expression levels of genes involved in glucose metabolism1
	sch9∆	tor1∆	ras2∆	note2
glucose fermentation/gluconeogenesis
HXK2/YGL253W	1.45025	1.68092	2.19393	HXK2	Hexokinase isoenzyme 2 that catalyzes phosphorylation of glucose in the cytosol, predominant hexokinase during growth on glucose, functions in the nucleus to repress expression of HXK1 and GLK1 and to induce expression of its own gene
PGI1/YBR196C	1.58254	1.75361	1.72631	PGI1	Glycolytic enzyme phosphoglucose isomerase, catalyzes the interconversion of glucose-6-phosphate and fructose-6-phosphate, required for cell cycle progression and completion of the gluconeogenic events of sporulation
PFK1/YGR240C	0.897728	0.962042	1.05226	PFK1	Alpha subunit of heterooctameric phosphofructokinase involved in glycolysis, indispensable for anaerobic growth, activated by fructose-2,6-bisphosphate and AMP, mutation inhibits glucose induction of cell cycle-related genes
PFK2/YMR205C	1.50736	1.64702	1.91062	PFK2	Beta subunit of heterooctameric phosphofructokinase involved in glycolysis, indispensable for anaerobic growth, activated by fructose-2,6-bisphosphate and AMP, mutation inhibits glucose induction of cell cycle-related genes
FBA1/YKL060C	1.3258	1.32448	1.36261	FBA1	Fructose 1,6-bisphosphate aldolase, a cytosolic enzyme required for glycolysis and gluconeogenesis, catalyzes the conversion of fructose 1,6 bisphosphate into two 3-carbon products: glyceraldehyde-3-phosphate and dihydroxyacetone phosphate
TPI1/YDR050C	1.27539	1.38337	1.4286	TPI1	Triose phosphate isomerase, abundant glycolytic enzyme, mRNA half-life is regulated by iron availability, transcription is controlled by activators Reb1p, Gcr1p, and Rap1p through binding sites in the 5 non-coding region
TDH1/YJL052W	1.36178	1.58839	1.69909	TDH1	Glyceraldehyde-3-phosphate dehydrogenase, isozyme 1, involved in glycolysis and gluconeogenesis, tetramer that catalyzes the reaction of glyceraldehyde-3-phosphate to 1,3 bis-phosphoglycerate, detected in the cytoplasm and cell-wall
TDH3/YGR192C	1.35681	1.43835	1.36939	TDH2 TDH3	Glyceraldehyde-3-phosphate dehydrogenase, isozyme 2, involved in glycolysis and gluconeogenesis, tetramer that catalyzes the reaction of glyceraldehyde-3-phosphate to 1,3 bis-phosphoglycerate, detected in the cytoplasm and cell-wall Glyceraldehyde-3-pho
PGK1/YCR012W	1.80219	2.28286	2.2969	PGK1	3-phosphoglycerate kinase, catalyzes transfer of high-energy phosphoryl groups from the acyl phosphate of 1,3-bisphosphoglycerate to ADP to produce ATP, key enzyme in glycolysis and gluconeogenesis
GPM1/YKL152C	1.5978	2.05015	1.97819	GPM1	Tetrameric phosphoglycerate mutase, mediates the conversion of 3-phosphoglycerate to 2-phosphoglycerate during glycolysis and the reverse reaction during gluconeogenesis
GPM2/YDL021W	2.81709	3.99964	2.43973	GPM2	Homolog of Gpm1p phosphoglycerate mutase which converts 3-phosphoglycerate to 2-phosphoglycerate in glycolysis, may be non-functional derivative of a gene duplication event
GPM3/YOL056W	1.14099	1.00979	1.25624	GPM3	Homolog of Gpm1p phosphoglycerate mutase which converts 3-phosphoglycerate to 2-phosphoglycerate in glycolysis, may be non-functional derivative of a gene duplication event
ENO1/YGR254W	1.75189	2.03187	2.14576	ENO2 ENO1	Enolase II, a phosphopyruvate hydratase that catalyzes the conversion of 2-phosphoglycerate to phosphoenolpyruvate during glycolysis and the reverse reaction during gluconeogenesis, expression is induced in response to glucose Enolase I, a phosphopyruvat
ENO2/YHR174W	0.731154	1.62243	1.51719	ENO2 ENO1	Enolase II, a phosphopyruvate hydratase that catalyzes the conversion of 2-phosphoglycerate to phosphoenolpyruvate during glycolysis and the reverse reaction during gluconeogenesis, expression is induced in response to glucose Enolase I, a phosphopyruvat
ERR1/2/3	1.81454	1.39777	5.93463	ERR3 ERR2 ERR1	Protein of unknown function, has similarity to enolases Protein of unknown function, has similarity to enolases Protein of unknown function, has similarity to enolases
PYK2/YOR347C	0.832504	1.12866	1.24084	PYK2	Pyruvate kinase that appears to be modulated by phosphorylation, PYK2 transcription is repressed by glucose, and Pyk2p may be active under low glycolytic flux
CDC19/YAL038W	1.46205	1.68288	1.62157	CDC19	Pyruvate kinase, functions as a homotetramer in glycolysis to convert phosphoenolpyruvate to pyruvate, the input for aerobic (TCA cycle) or anaerobic (glucose fermentation) respiration
PDC1/YLR044C	1.4621	1.75473	1.7486	PDC1	Major of three pyruvate decarboxylase isozymes, key enzyme in alcoholic fermentation, decarboxylates pyruvate to acetaldehyde, subject to glucose-, ethanol-, and autoregulation, involved in amino acid catabolism
PDC5/YLR134W	0.960055	1.22721	1.39952	PDC5	Minor isoform of pyruvate decarboxylase, key enzyme in alcoholic fermentation, decarboxylates pyruvate to acetaldehyde, regulation is glucose- and ethanol-dependent, repressed by thiamine, involved in amino acid catabolism
PDC6/YGR087C	6.98665	7.44588	10.0227	PDC6	Minor isoform of pyruvate decarboxylase, key enzyme in alcoholic fermentation, decarboxylates pyruvate to acetaldehyde, regulation is glucose- and ethanol-dependent, involved in amino acid catabolism
ADH1/YOL086C	1.34875	1.40776	1.36972	ADH1	Alcohol dehydrogenase, fermentative isozyme active as homo- or heterotetramers, required for the reduction of acetaldehyde to ethanol, the last step in the glycolytic pathway
gluconeogenesis (not in glucose fermentation pathway)
FBP1/YLR377C	0.734641	0.615161	0.489631	FBP1	Fructose-1,6-bisphosphatase, key regulatory enzyme in the gluconeogenesis pathway, required for glucose metabolism
PCK1/YKR097W	0.810973	0.718251	0.520133	PCK1	Phosphoenolpyruvate carboxykinase, key enzyme in gluconeogenesis, catalyzes early reaction in carbohydrate biosynthesis, glucose represses transcription and accelerates mRNA degradation, regulated by Mcm1p and Cat8p, located in the cytosol
MDH2/YOL126C	0.918896	0.80745	0.857403	MDH2	Cytoplasmic malate dehydrogenase, one of the three isozymes that catalyze interconversion of malate and oxaloacetate, involved in gluconeogenesis during growth on ethanol or acetate as carbon source, interacts with Pck1p and Fbp1p
PYC1/YGL062W	0.688374	0.669459	0.644587	PYC1	Pyruvate carboxylase isoform, cytoplasmic enzyme that converts pyruvate to oxaloacetate, highly similar to isoform Pyc2p but differentially regulated, mutations in the human homolog are associated with lactic acidosis
PYC2/YBR218C	0.866696	0.695924	0.78205	PYC2	Pyruvate carboxylase isoform, cytoplasmic enzyme that converts pyruvate to oxaloacetate, highly similar to isoform Pyc1p but differentially regulated, mutations in the human homolog are associated with lactic acidosis
MAE1/YKL029C	2.15481	1.16401	1.93271	MAE1	Mitochondrial malic enzyme, catalyzes the oxidative decarboxylation of malate to pyruvate, which is a key intermediate in sugar metabolism and a precursor for synthesis of several amino acids
1 Data were expressed in fold change, wt=1.
2 Aarray probe specificity.

## Sheet: T.S5D glc transptorters
Table S5 D. Glucose transporter expression levels in long-lived mutants1
	sch9∆	tor1∆	ras2∆	note2
GAL2/YLR081W	0.864134	1.23429	2.0691	GAL2	Galactose permease, required for utilization of galactose, also able to transport glucose
HXT1/YHR094C	1.03519	1.29616	1.69566	HXT1	Low-affinity glucose transporter of the major facilitator superfamily, expression is induced by Hxk2p in the presence of glucose and repressed by Rgt1p when glucose is limiting
HXT2/YMR011W	4.50427	3.4958	2.51041	HXT2	High-affinity glucose transporter of the major facilitator superfamily, expression is induced by low levels of glucose and repressed by high levels of glucose
HXT3/YDR345C	1.45706	1.52302	2.6827	HXT3	Low affinity glucose transporter of the major facilitator superfamily, expression is induced in low or high glucose conditions
HXT4/YHR092C	2.47322	2.05823	4.0396	HXT4	High-affinity glucose transporter of the major facilitator superfamily, expression is induced by low levels of glucose and repressed by high levels of glucose
HXT5/YHR096C	1.43176	1.29378	1.35574	HXT5	Hexose transporter with moderate affinity for glucose, may function in accumulation of reserve carbohydrates during stress, expression induced by a decrease in growth rate, contains an extended N-terminal domain relative to other HXTs
HXT6/YDR343C	0.969396	1.01199	0.951189	HXT7 HXT6	High-affinity glucose transporter of the major facilitator superfamily, nearly identical to Hxt6p, expressed at high basal levels relative to other HXTs, expression repressed by high glucose levels High-affinity glucose transporter of the major facilitat
HXT7/YDR342C	0.969396	1.01199	0.951189	HXT7 HXT6	High-affinity glucose transporter of the major facilitator superfamily, nearly identical to Hxt6p, expressed at high basal levels relative to other HXTs, expression repressed by high glucose levels High-affinity glucose transporter of the major facilitat
HXT8/YJL214W	1.25842	1.17483	2.82661	HXT8	Protein of unknown function with similarity to hexose transporter family members, expression is induced by low levels of glucose and repressed by high levels of glucose
HXT9/YJL219W	0.871815	1.29978	1.25415	HXT11 HXT9 HXT12	Putative hexose transporter that is nearly identical to Hxt9p, has similarity to major facilitator superfamily (MFS) transporters and is involved in pleiotropic drug resistance Putative hexose transporter that is nearly identical to Hxt11p, has similarit
HXT10/YFL011W	1.26163	1.66658	4.25568	HXT10	Putative hexose transporter, expressed at low levels and expression is repressed by glucose
HXT11/YOL156W	1.07309	1.39521	1.88454	HXT11 HXT9 HXT12	Putative hexose transporter that is nearly identical to Hxt9p, has similarity to major facilitator superfamily (MFS) transporters and is involved in pleiotropic drug resistance Putative hexose transporter that is nearly identical to Hxt11p, has similarit
HXT13/YEL069C	0.810706	1.06371	2.40163	HXT17 HXT13	Protein of unknown function with similarity to hexose transporter family members, expression is repressed by high levels of glucose Protein of unknown function with similarity to hexose transporter family members, expression is induced by low levels of g
HXT15/YDL245C	0.928679	1.01547	1.02327	HXT16 HXT15	Protein of unknown function with similarity to hexose transporter family members, expression is repressed by high levels of glucose Protein of unknown function with similarity to hexose transporter family members, expression is induced by low levels of g
HXT17/YNR072W	1.01241	1.14505	1.80922	HXT17 HXT13	Protein of unknown function with similarity to hexose transporter family members, expression is repressed by high levels of glucose Protein of unknown function with similarity to hexose transporter family members, expression is induced by low levels of g
1 Data were expressed in fold change, wt=1.
2 Aarray probe specificity.

## Sheet: T.S5E TCA
Table S5 E. Expression levels of genes involed in TCA cycles in long-lived mutants1
	sch9∆	tor1∆	ras2∆	note2
TCA cycles
PYC1/YGL062W	0.688374	0.669459	0.644587	PYC1	Pyruvate carboxylase isoform, cytoplasmic enzyme that converts pyruvate to oxaloacetate, highly similar to isoform Pyc2p but differentially regulated, mutations in the human homolog are associated with lactic acidosis
PYC2/YBR218C	0.866696	0.695924	0.78205	PYC2	Pyruvate carboxylase isoform, cytoplasmic enzyme that converts pyruvate to oxaloacetate, highly similar to isoform Pyc1p but differentially regulated, mutations in the human homolog are associated with lactic acidosis
CIT1/YNR001C	0.902998	0.84561	0.915648	CIT1	Citrate synthase, catalyzes the condensation of acetyl coenzyme A and oxaloacetate to form citrate, the rate-limiting enzyme of the TCA cycle, nuclear encoded mitochondrial protein
CIT2/YCR005C	0.770671	0.736286	0.714885	CIT2	Citrate synthase, catalyzes the condensation of acetyl coenzyme A and oxaloacetate to form citrate, peroxisomal isozyme involved in glyoxylate cycle, expression is controlled by Rtg1p and Rtg2p transcription factors
CIT3/YPR001W	0.827977	0.773284	0.842328	CIT3	Citrate synthase, catalyzes the condensation of acetyl coenzyme A and oxaloacetate to form citrate, mitochondrial isozyme involved in the TCA cycle
ACO1/YLR304C	0.805421	0.790752	0.899221	ACO1	Aconitase, required for the tricarboxylic acid (TCA) cycle and also independently required for mitochondrial genome maintenance, component of the mitochondrial nucleoid, mutation leads to glutamate auxotrophy
ACO2/YJL200C	1.08549	0.772177	0.917453	ACO2	Hypothetical protein
ACO1/YLR304C	0.805421	0.790752	0.899221	ACO1	Aconitase, required for the tricarboxylic acid (TCA) cycle and also independently required for mitochondrial genome maintenance, component of the mitochondrial nucleoid, mutation leads to glutamate auxotrophy
IDH1/YNL037C	0.923328	0.893901	0.945186	IDH1	Subunit of mitochondrial NAD(+)-dependent isocitrate dehydrogenase, which catalyzes the oxidation of isocitrate to alpha-ketoglutarate in the TCA cycle
IDH2/YOR136W	0.840671	0.850327	0.918792	IDH2	Subunit of mitochondrial NAD(+)-dependent isocitrate dehydrogenase, which catalyzes the oxidation of isocitrate to alpha-ketoglutarate in the TCA cycle
KGD1/YIL125W	0.939679	0.868704	0.809091	KGD1	Component of the mitochondrial alpha-ketoglutarate dehydrogenase complex, which catalyzes a key step in the tricarboxylic acid (TCA) cycle, the oxidative decarboxylation of alpha-ketoglutarate to form succinyl-CoA
KGD2/YDR148C	0.783774	0.737596	0.795374	KGD2	Dihydrolipoyl transsuccinylase, a component of the mitochondrial alpha-ketoglutarate dehydrogenase complex, which catalyzes a step in the tricarboxylic acid (TCA) cycle, the oxidative decarboxylation of alpha-ketoglutarate to succinyl-CoA
LSC1/YOR142W	0.821432	0.872429	0.905209	LSC1	Alpha subunit of succinyl-CoA ligase, which is a mitochondrial enzyme of the TCA cycle that catalyzes the nucleotide-dependent conversion of succinyl-CoA to succinate
LSC2/YGR244C	1.04045	1.01974	0.697964	LSC2	Beta subunit of succinyl-CoA ligase, which is a mitochondrial enzyme of the TCA cycle that catalyzes the nucleotide-dependent conversion of succinyl-CoA to succinate
SDH1/YKL148C	0.670278	0.632164	0.6749	SDH1	Flavoprotein subunit of succinate dehydrogenase (Sdh1p, Sdh2p, Sdh3p, Sdh4p), which couples the oxidation of succinate to the transfer of electrons to ubiquinone
SDH2/YLL041C	0.753006	0.697642	0.750026	SDH2	Iron-sulfur protein subunit of succinate dehydrogenase (Sdh1p, Sdh2p, Sdh3p, Sdh4p), which couples the oxidation of succinate to the transfer of electrons to ubiquinone
SDH3/YKL141W	0.703367	0.720806	0.755583	SDH3	Cytochrome b subunit of succinate dehydrogenase (Sdh1p, Sdh2p, Sdh3p, Sdh4p), which couples the oxidation of succinate to the transfer of electrons to ubiquinone
SDH4/YDR178W	0.765823	0.708813	0.802412	SDH4	Membrane anchor subunit of succinate dehydrogenase (Sdh1p, Sdh2p, Sdh3p, Sdh4p), which couples the oxidation of succinate to the transfer of electrons to ubiquinone
FUM1/YPL262W	0.904335	0.936285	0.945813	FUM1	Fumarase, converts fumaric acid to L-malic acid in the TCA cycle, cytosolic and mitochondrial localization determined by the N-terminal mitochondrial targeting sequence and protein conformation
MDH1/YKL085W	0.907913	0.861328	0.814455	MDH1	Mitochondrial malate dehydrogenase, catalyzes interconversion of malate and oxaloacetate, involved in the tricarboxylic acid (TCA) cycle
MDH2/YOL126C	0.918896	0.80745	0.857403	MDH2	Cytoplasmic malate dehydrogenase, one of the three isozymes that catalyze interconversion of malate and oxaloacetate, involved in gluconeogenesis during growth on ethanol or acetate as carbon source, interacts with Pck1p and Fbp1p
glyoxylate cycle
CIT2/YCR005C	0.770671	0.736286	0.714885	CIT2	Citrate synthase, catalyzes the condensation of acetyl coenzyme A and oxaloacetate to form citrate, peroxisomal isozyme involved in glyoxylate cycle, expression is controlled by Rtg1p and Rtg2p transcription factors
ICL1/YER065C	0.813951	0.665998	0.510782	ICL1	Isocitrate lyase, catalyzes the formation of succinate and glyoxylate from isocitrate, a key reaction of the glyoxylate cycle, expression of ICL1 is induced by growth on ethanol and repressed by growth on glucose
MDH3/YDL078C	0.904325	0.888944	0.849952	MDH3	Cytoplasmic malate dehydrogenase, catalyzes interconversion of malate and oxaloacetate, involved in the glyoxylate cycle
MLS1/YNL117W	0.752204	0.679722	0.588867	MLS1	Malate synthase, enzyme of the glyoxylate cycle, involved in utilization of non-fermentable carbon sources, expression is subject to carbon catabolite repression, localizes in peroxisomes during growth in oleic acid medium
1 Data were expressed in fold change, wt=1.
2 Aarray probe specificity.

## Sheet: T. S5F OxiPhosphorylation
Table S5 F. Expression levels of genes involved in oxidative phosphorylation1
	sch9∆	tor1∆	ras2∆	note2
NDE1/YMR145C	0.890652	0.844416	0.95029	NDE1	Mitochondrial external NADH dehydrogenase, catalyzes the oxidation of cytosolic NADH, Nde1p and Nde2p are involved in providing the cytosolic NADH to the mitochondrial respiratory chain
NDE2/YDL085W	1.08375	1.12047	1.20116	NDE2	Mitochondrial external NADH dehydrogenase, catalyzes the oxidation of cytosolic NADH, Nde1p and Nde2p are involved in providing the cytosolic NADH to the mitochondrial respiratory chain
complexIII
COR1/YBL045C	0.774787	0.76122	0.724588	COR1	Core subunit of the ubiquinol-cytochrome c reductase complex (bc1 complex), which is a component of the mitochondrial inner membrane electron transport chain
QCR2/YPR191W	0.77412	0.76825	0.725142	QCR2	Subunit 2 of the ubiquinol cytochrome-c reductase complex, which is a component of the mitochondrial inner membrane electron transport chain, transcription is regulated by Hap1p, Hap2pHap3p, and heme
QCR6/YFR033C	0.632664	0.678408	0.525053	QCR6	Subunit 6 of the ubiquinol cytochrome-c reductase complex, which is a component of the mitochondrial inner membrane electron transport chain, highly acidic protein, required for maturation of cytochrome c1
QCR7/YDR529C	0.798439	0.815398	0.731778	QCR7	Subunit 7 of the ubiquinol cytochrome-c reductase complex, which is a component of the mitochondrial inner membrane electron transport chain, oriented facing the mitochondrial matrix, N-terminus appears to play a role in complex assembly
QCR8/YJL166W	0.864895	0.858998	0.787616	QCR8	Subunit 8 of ubiquinol cytochrome-c reductase complex, which is a component of the mitochondrial inner membrane electron transport chain, oriented facing the intermembrane space, expression is regulated by Abf1p and Cpf1p
QCR9/YGR183C	0.79255	0.789365	0.828622	QCR9	Subunit 9 of the ubiquinol cytochrome-c reductase complex, which is a component of the mitochondrial inner membrane electron transport chain, required for electron transfer at the ubiquinol oxidase site of the complex
QCR10/YHR001W-a	0.901413	0.830361	0.929748	QCR10	8.5 kDa subunit of the ubiqunol-cytochrome c oxidoreductase complex
CYC1/YJR048W	0.48905	0.494758	0.371312	CYC1	Cytochrome c, isoform 1, electron carrier of the mitochondrial intermembrane space that transfers electrons from ubiquinone-cytochrome c oxidoreductase to cytochrome c oxidase during cellular respiration
CYC7/YEL039C	0.432302	0.887393	0.842824	CYC7	Cytochrome c isoform 2, expressed under hypoxic conditions, electron carrier of the mitochondrial intermembrane space that transfers electrons from ubiquinone-cytochrome c oxidoreductase to cytochrome c oxidase during cellular respiration
complexIV
COX4/YGL187C	0.858218	0.853246	0.828268	COX4	Subunit IV of cytochrome c oxidase, which is the terminal member of the mitochondrial inner membrane electron transport chain, N-terminal 25 residues of precursor are cleaved during mitochondrial import
COX5A/YNL052W	0.887708	0.840431	0.824709	COX5A	Subunit Va of cytochrome c oxidase, which is the terminal member of the mitochondrial inner membrane electron transport chain, predominantly expressed during aerobic growth while its isoform Vb (Cox5Bp) is expressed during anaerobic growth
COX5B/YIL111W	0.519759	0.884216	0.736496	COX5B	Subunit Vb of cytochrome c oxidase, which is the terminal member of the mitochondrial inner membrane electron transport chain, predominantly expressed during anaerobic growth while its isoform Va (Cox5Ap) is expressed during aerobic growth
COX6/YHR051W	0.713787	0.802459	0.70401	COX6	Subunit VI of cytochrome c oxidase, which is the terminal member of the mitochondrial inner membrane electron transport chain, expression is regulated by oxygen levels
COX7/YMR256C	0.875846	0.872026	0.762657	COX7	Subunit VII of cytochrome c oxidase, which is the terminal member of the mitochondrial inner membrane electron transport chain
COX8/YLR395C	0.80015	0.779195	0.822848	COX8	Subunit VIII of cytochrome c oxidase, which is the terminal member of the mitochondrial inner membrane electron transport chain
COX9/YDL067C	0.831748	0.845944	0.877423	COX9	Subunit VIIa of cytochrome c oxidase, which is the terminal member of the mitochondrial inner membrane electron transport chain
COX12/YLR038C	0.860334	0.892106	0.737884	COX12	Subunit VIb of cytochrome c oxidase, which is the terminal member of the mitochondrial inner membrane electron transport chain, required for assembly of fully active cytochrome c oxidase but not required for activity after assembly
COX13/YGL191W	0.809909	0.824382	0.741169	COX13	Subunit VIa of cytochrome c oxidase, which is the terminal member of the mitochondrial inner membrane electron transport chain, not essential for cytochrome c oxidase activity but may modulate activity in response to ATP
complexV
ATP1/YBL099W	0.931941	0.875215	0.915744	ATP1	Alpha subunit of the F1 sector of mitochondrial F1F0 ATP synthase, which is a large, evolutionarily conserved enzyme complex required for ATP synthesis
ATP2/YJR121W	0.815551	0.802121	0.834913	ATP2	Beta subunit of the F1 sector of mitochondrial F1F0 ATP synthase, which is a large, evolutionarily conserved enzyme complex required for ATP synthesis
ATP3/YBR039W	0.818502	0.813365	0.722014	ATP3	Gamma subunit of the F1 sector of mitochondrial F1F0 ATP synthase, which is a large, evolutionarily conserved enzyme complex required for ATP synthesis
ATP4/YPL078C	0.828304	0.795531	0.67303	ATP4	Subunit b of the stator stalk of mitochondrial F1F0 ATP synthase, which is a large, evolutionarily conserved enzyme complex required for ATP synthesis
ATP5/YDR298C	0.80708	1.01398	0.851401	ATP5	Subunit 5 of the stator stalk of mitochondrial F1F0 ATP synthase, which is a large, evolutionarily conserved enzyme complex required for ATP synthesis, homologous to bovine subunit OSCP (oligomycin sensitivity-conferring protein)
ATP7/YKL016C	0.905816	0.942309	0.727114	ATP7	Subunit d of the stator stalk of mitochondrial F1F0 ATP synthase, which is a large, evolutionarily conserved enzyme complex required for ATP synthesis
ATP10/YLR393W	0.795966	0.718062	0.950472	ATP10	Mitochondrial inner membrane protein required for assembly of the F0 sector of mitochondrial F1F0 ATP synthase, interacts genetically with ATP6
ATP11/YNL315C	0.534985	0.586705	0.366732	ATP11	Molecular chaperone, required for the assembly of alpha and beta subunits into the F1 sector of mitochondrial F1F0 ATP synthase
ATP12/YJL180C	0.727203	0.873726	0.64656	ATP12	Molecular chaperone, required for the assembly of alpha and beta subunits into the F1 sector of mitochondrial F1F0 ATP synthase
ATP14/YLR295C	0.88248	0.860631	0.706577	ATP14	Subunit h of the F0 sector of mitochondrial F1F0 ATP synthase, which is a large, evolutionarily conserved enzyme complex required for ATP synthesis
ATP15/YPL271W	0.880997	0.965003	0.952916	ATP15	Epsilon subunit of the F1 sector of mitochondrial F1F0 ATP synthase, which is a large, evolutionarily conserved enzyme complex required for ATP synthesis
ATP16/YDL004W	0.850802	0.874472	0.850488	ATP16	Delta subunit of the central stalk of mitochondrial F1F0 ATP synthase, which is a large, evolutionarily conserved enzyme complex required for ATP synthesis
ATP17/YDR377W	0.841345	0.837199	0.838929	ATP17	Subunit f of the F0 sector of mitochondrial F1F0 ATP synthase, which is a large, evolutionarily conserved enzyme complex required for ATP synthesis
ATP20/YPR020W	0.808505	0.765408	0.715365	ATP20	Subunit g of the mitochondrial F1F0 ATP synthase, which is a large enzyme complex required for ATP synthesis, associated only with the dimeric form of ATP synthase
ADP/ATP translocator
AAC1/YMR056C	0.605687	0.646791	0.887398	AAC1	Mitochondrial inner membrane ADPATP translocator, exchanges cytosolic ADP for mitochondrially synthesized ATP, Aac1p is a minor isoform while Pet9p is the major ADPATP translocator
AAC2/YBL030C	0.890709	0.852391	0.920486	PET9	Major ADPATP carrier of the mitochondrial inner membrane, exchanges cytosolic ADP for mitochondrially synthesized ATP, required for viability in many common lab strains carrying a mutation in the polymorphic SAL1 gene
AAC3/YBR085W	0.666053	0.93311	0.868083	AAC3	Mitochondrial inner membrane ADPATP translocator, exchanges cytosolic ADP for mitochondrially synthesized ATP, expressed under anaerobic conditions, similar to Pet9p and Aac1p, has roles in maintenance of viability and in respiration
1 Data were expressed in fold change, wt=1.
2 Aarray probe specificity.
